# Supplementary material for: Transcriptome Reveals Allele Contribution to Heterosis in Maize
Source: Front Plant Sci. 2021 Sep 23;12:739072. doi: 10.3389/fpls.2021.739072 (PMC8494984; doi:10.3389/fpls.2021.739072)
Supplement: Supplementary Table 1 — Descriptive statistics and quality control information for RNA-Seq data. Genotypes and tissue are abbreviated as follows: Zheng58 (Z), Chang7-2 (C), Mo17 (M), Qi319 (Q), Zheng58 × Chang7-2 (ZC), Zheng58 × Mo17 (ZM), Zheng58 × Qi319 (ZQ), Chang7-2 × Mo17 (CM), Chang7-2 × Qi319 (CQ), Mo17 × Qi319 (MQ), Leaf (L), Ear (E) and Seed (S). Thus, the first biological replicate of a leaf sampled from the Zheng58 × Chang7-2 (ZC) hybrid is abbreviated as ZC_L1. All genotypes were compared to the B73 maize genome with the mapped reads and ratio in the last column. [file Table_1.XLSX]

## Sheet: Sheet1
Samples	Raw Data		Valid Data		Valid Ratio(reads)	Q20%	Q30%	GC content%	Mapped reads
	Reads	Base	Reads	Base
Z_L1	46722756	7.01G	42772044	6.42G	91.54	99.97	97.87	53.5	37625374(87.97%)
Z_L2	53140272	7.97G	45913564	6.89G	86.4	99.97	97.65	53	41026290(89.36%)
Z_L3	46238076	6.94G	37123306	5.57G	80.29	99.97	97.89	53.5	33001528(88.90%)
C_L1	49037586	7.36G	44085966	6.61G	89.9	99.97	97.78	53	38245540(86.75%)
C_L2	47853042	7.18G	43031880	6.45G	89.93	99.97	98	52.5	37209206(86.47%)
C_L3	41133450	6.17G	38816794	5.82G	94.37	99.93	97.54	53.5	31058480(80.01%)
M_L1	50884708	7.63G	47768418	7.17G	93.88	99.89	97.43	53.5	36266673(75.92%)
M_L2	51669022	7.75G	48594754	7.29G	94.05	99.94	97.57	53.5	39827011(81.96%)
M_L3	52520278	7.88G	49434880	7.42G	94.13	99.96	97.69	53	42502230(85.98%)
Q_L1	45765256	6.86G	40799836	6.12G	89.15	99.93	97.57	53.5	31864820(78.10%)
Q_L2	54858922	8.23G	39092280	5.86G	71.26	99.87	97.57	54	28737274(73.51%)
Q_L3	33697066	5.05G	33696190	5.05G	100	99.98	98.29	53.5	27521718(81.68%)
ZC_L1	43083342	6.46G	35964298	5.39G	83.48	99.96	97.86	54.5	27059628(75.24%)
ZC_L2	37826238	5.67G	30008538	4.50G	79.33	99.9	97.64	53.5	23255770(77.50%)
ZC_L3	38456362	5.77G	33496054	5.02G	87.1	99.96	97.94	53	28434108(84.89%)
ZM_L1	44945260	6.74G	34107462	5.12G	75.89	99.94	97.73	53	26769626(78.49%)
ZM_L2	42977282	6.45G	36825396	5.52G	85.69	99.96	97.81	54	31306391(85.01%)
ZM_L3	47097238	7.06G	41045658	6.16G	87.15	99.97	97.95	54.5	33883995(82.55%)
CM_L1	37069002	5.56G	32770596	4.92G	88.4	99.94	97.77	53.5	26598466(81.17%)
CM_L2	43771582	6.57G	39356146	5.90G	89.91	99.93	97.45	53.5	31734716(80.63%)
CM_L3	43955348	6.59G	38682440	5.80G	88	99.97	97.86	53	33802366(87.38%)
ZQ_L1	37075068	5.56G	31184746	4.68G	84.11	99.93	97.74	53.5	26227003(84.10%)
ZQ_L2	36590996	5.49G	32451766	4.87G	88.69	99.94	97.85	53.5	27610416(85.08%)
ZQ_L3	45230022	6.78G	41147350	6.17G	90.97	99.97	97.67	53.5	34165518(83.03%)
CQ_L1	53317946	8.00G	46523496	6.98G	87.26	99.97	97.84	52.5	40840361(87.78%)
CQ_L2	55669938	8.35G	50390200	7.56G	90.52	99.97	97.96	53.5	42426501(84.20%)
CQ_L3	43416138	6.51G	37958754	5.69G	87.43	99.97	97.74	53.5	33193587(87.45%)
MQ_L1	38526386	5.78G	29367428	4.41G	76.23	99.95	97.8	53.5	24092099(82.04%)
MQ_L2	41464026	6.22G	31652600	4.75G	76.34	99.92	97.8	53.5	25777298(81.44%)
MQ_L3	46836670	7.03G	41791140	6.27G	89.23	99.96	97.65	54.5	36569226(87.50%)
Z_E1	36341374	5.45G	31066722	4.66G	85.49	99.95	97.49	50.5	26066208(83.90%)
Z_E2	40541398	6.08G	30165622	4.52G	74.41	99.96	98.03	51.5	26083424(86.47%)
Z_E3	48705366	7.31G	43670730	6.55G	89.66	99.97	97.56	50.5	38016948(87.05%)
C_E1	36637986	5.50G	31904140	4.79G	87.08	99.96	97.67	51.5	27998389(87.76%)
C_E2	44783798	6.72G	41517040	6.23G	92.71	99.97	97.54	51	36409094(87.70%)
C_E3	37445770	5.62G	27765254	4.16G	74.15	99.98	97.57	51.5	23936397(86.21%)
M_E1	40348610	6.05G	35148218	5.27G	87.11	99.97	97.65	51.5	30981164(88.14%)
M_E2	38945368	5.84G	32132376	4.82G	82.51	99.97	97.51	51.5	27426956(85.36%)
M_E3	43796700	6.57G	35591764	5.34G	81.27	99.98	97.54	51	30377140(85.35%)
Q_E1	40713854	6.11G	35012626	5.25G	86	99.97	97.52	51.5	29168924(83.31%)
Q_E2	35997638	5.40G	30659526	4.60G	85.17	99.98	97.45	51.5	26780369(87.35%)
Q_E3	42136666	6.32G	36372620	5.46G	86.32	99.95	97.29	52	27838844(76.54%)
ZC_E1	44033470	6.61G	38473290	5.77G	87.37	99.96	97.29	51	30934752(80.41%)
ZC_E2	42751300	6.41G	36553496	5.48G	85.5	99.94	97.18	51.5	26953408(73.74%)
ZC_E3	39342672	5.90G	33784202	5.07G	85.87	99.95	97.22	51.5	25124682(74.37%)
ZM_E1	42586712	6.39G	32570282	4.89G	76.48	99.96	97.42	51.5	27282317(83.76%)
ZM_E2	41237408	6.19G	34607358	5.19G	83.92	99.97	97.4	50.5	30075682(86.91%)
ZM_E3	36826118	5.52G	30985982	4.65G	84.14	99.97	97.41	50.5	26697868(86.16%)
CM_E1	47198174	7.08G	39302576	5.90G	83.27	99.97	97.01	50.5	33568064(85.41%)
CM_E2	34653274	5.20G	29077456	4.36G	83.91	99.93	97.52	50.5	23075085(79.36%)
CM_E3	36664128	5.50G	31142008	4.67G	84.94	99.97	97.21	50.5	26328465(84.54%)
ZQ_E1	45222540	6.78G	38619582	5.79G	85.4	99.98	97.17	50.5	33755071(87.40%)
ZQ_E2	44724492	6.71G	39201098	5.88G	87.65	99.92	95.95	51.5	29712630(75.80%)
ZQ_E3	37675426	5.65G	36725552	5.51G	97.48	99.97	97.79	50.5	32831837(89.40%)
CQ_E1	45751780	6.86G	38691220	5.80G	84.57	99.97	96.51	50.5	33696493(87.09%)
CQ_E2	44265282	6.64G	36618880	5.49G	82.73	99.97	96.67	50.5	32280925(88.15%)
CQ_E3	44182446	6.63G	35438382	5.32G	80.21	99.98	97.1	50.5	30998387(87.47%)
MQ_E1	45758616	6.86G	36851140	5.53G	80.53	99.97	97.63	50.5	32591783(88.44%)
MQ_E2	42710180	6.41G	35201246	5.28G	82.42	99.97	97.55	51	31311185(88.95%)
MQ_E3	39880868	5.98G	32975178	4.95G	82.68	99.97	97	51.5	28808747(87.36%)
Z_S1	38057480	5.71G	29850652	4.48G	78.44	99.97	97.65	52	26341459(88.24%)
Z_S2	52422278	7.86G	40481038	6.07G	77.22	99.97	97.1	52.5	35062210(86.61%)
Z_S3	42520446	6.38G	32397690	4.86G	76.19	99.96	96.86	52.5	28701665(88.59%)
C_S1	33444826	5.02G	28123156	4.22G	84.09	99.97	97.85	52	25451629(90.50%)
C_S2	37067072	5.56G	30721190	4.61G	82.88	99.97	97.77	52	27928331(90.91%)
C_S3	42223786	6.33G	34548064	5.18G	81.82	99.97	97.13	52	31135076(90.12%)
M_S1	36406116	5.46G	34321362	5.15G	94.27	99.96	97.75	51.5	30697602(89.44%)
M_S2	34289128	5.14G	30000534	4.50G	87.49	99.96	96.68	52.5	26808144(89.36%)
M_S3	50811912	7.62G	41602956	6.24G	81.88	99.97	97.82	52	37872405(91.03%)
Q_S1	43469008	6.52G	38019908	5.70G	87.46	99.96	97.58	52.5	33988888(89.40%)
Q_S2	44122522	6.62G	38388424	5.76G	87	99.97	97.28	52.5	34292814(89.33%)
Q_S3	51630218	7.74G	46226190	6.93G	89.53	99.97	97.34	52.5	41308540(89.36%)
ZC_S1	51837290	7.78G	37520738	5.63G	72.38	99.97	97.38	52	33332763(88.84%)
ZC_S2	47345008	7.10G	36135330	5.42G	76.32	99.97	97.3	53	31730979(87.81%)
ZC_S3	47977280	7.20G	34893978	5.23G	72.73	99.97	97.75	52	31662515(90.74%)
ZM_S1	37389284	5.61G	30085856	4.51G	80.47	99.96	97.65	52	27406066(91.09%)
ZM_S2	44658952	6.70G	34961698	5.24G	78.29	99.96	97.65	53	31674290(90.60%)
ZM_S3	45955958	6.89G	35270936	5.29G	76.75	99.97	97.23	53	31423722(89.09%)
CM_S1	42167926	6.33G	33595580	5.04G	79.67	99.96	97.73	51.5	30142944(89.72%)
CM_S2	41138642	6.17G	32207134	4.83G	78.29	99.92	97.63	52	27572893(85.61%)
CM_S3	53269072	7.99G	38774286	5.82G	72.79	99.97	97.84	52	34802759(89.76%)
ZQ_S1	45729142	6.86G	34984744	5.25G	76.5	99.97	97.79	52	31444716(89.88%)
ZQ_S2	46201126	6.93G	36612116	5.49G	79.25	99.97	97.82	52	33201830(90.69%)
ZQ_S3	36739964	5.51G	28718980	4.31G	78.17	99.97	97.75	52	25955211(90.38%)
CQ_S1	48017006	7.20G	36154662	5.42G	75.3	99.97	97.82	52	32394284(89.60%)
CQ_S2	39992434	6.00G	30835612	4.63G	77.1	99.97	97.72	51.5	27761837(90.03%)
CQ_S3	45136232	6.77G	35229306	5.28G	78.05	99.91	96.39	53	27345192(77.62%)
MQ_S1	40465410	6.07G	30588012	4.59G	75.59	99.95	97.7	52.5	26922651(88.02%)
MQ_S2	44947526	6.74G	32934648	4.94G	73.27	99.96	97.68	52	29485699(89.53%)
MQ_S3	40925418	6.14G	29292970	4.39G	71.58	99.96	97.64	52	26099548(89.10%)
