# Supplementary material for: Transcriptome Reveals Allele Contribution to Heterosis in Maize
Source: Front Plant Sci. 2021 Sep 23;12:739072. doi: 10.3389/fpls.2021.739072 (PMC8494984; doi:10.3389/fpls.2021.739072)
Supplement: Supplementary Table 2 — Gene expression patterns in hybrids. Gene expressed with qualitative (PAVs) and quantitative (PHCE) variation in different tissues [leaves (L), ears (E), and seeds (S)] in the hybrids, which include Zheng58 × Chang7-2 (ZC), Zheng58 × Mo17 (ZM), Zheng58 × Qi319 (ZQ), Chang7-2 × Mo17 (CM), Chang7-2 × Qi319 (CQ), and Mo17 × Qi319 (MQ). The Gene expression patterns listed include different gene actions of parental co-silence expression (PCE), parent-specific expression (PSE), hybrid-specific expression (HSE), single-parent expression (SPE), negative super-dominant (NSD), negative dominant (ND), partial negative dominant (PND), mid-parent (MP), partial positive dominant (PPD), positive dominance (PD), and positive super-dominance (PSD). [file Table_2.XLSX]

## Sheet: Sheet1
		PAVs				PHCE
		HSE	PCE	SPE	PSE	PSD	PD	PPD	MP	PND	ND	NSD
ZC	L	167	174	1815	1419	2647	908	1473	2259	2132	1604	4835
	E	94	237	1835	1164	4378	1315	2197	2794	2422	1570	3683
	S	140	393	2070	2402	1767	613	1170	2084	2808	2501	4686
ZM	L	267	292	1497	1354	2405	555	825	1291	1752	1685	7188
	E	158	350	1632	1294	6592	1636	1989	1998	1476	1174	3513
	S	117	1293	1059	2276	1246	309	514	812	1219	1535	10540
ZQ	L	576	163	2258	1145	7040	1244	1342	1306	1165	909	2438
	E	135	83	1917	1070	6232	1490	2023	2410	1956	1369	2985
	S	121	558	1543	2118	1235	451	864	1586	2315	2464	7851
CM	L	236	104	1951	1080	4322	1532	2226	2911	1857	1013	1992
	E	122	351	1856	1557	5512	1588	2045	2177	1637	1396	3810
	S	187	595	1262	2467	2110	465	673	875	1332	2174	7775
CQ	L	322	173	2208	1245	6477	1649	1691	1455	1150	879	2162
	E	156	137	1949	1329	6212	1466	1891	2083	1847	1595	3203
	S	164	964	1214	2815	1465	310	422	616	950	1568	9573
MQ	L	196	160	1751	1367	4966	1354	1800	2026	1584	1045	2638
	E	183	289	1753	1126	7310	1358	1733	1829	1292	1031	3887
	S	248	899	1450	1880	2203	379	536	753	1030	1199	10096
