# Supplementary material for: Transcriptome Reveals Allele Contribution to Heterosis in Maize
Source: Front Plant Sci. 2021 Sep 23;12:739072. doi: 10.3389/fpls.2021.739072 (PMC8494984; doi:10.3389/fpls.2021.739072)
Supplement: Supplementary Table 3 — Details of Zhengdan958-specific DEGs. Distribution, expression patterns and enrichment pathways of Zhengdan958-specific genes in different tissues (leaves, ears, and seeds). The Gene expression patterns (Models) listed include different gene actions of hybrid-specific expression (HSE), single-parent expression (SPE), and parental/hybrid co-expression (PHCE). [file Table_3.XLSX]

## Sheet: Sheet1
Gene ID	Tissues	Models	GO	KEGG	KO_ENTRY	Description
Zm00001d043247	Leaf	HSE	GO:0005783(endoplasmic reticulum);GO:0010105(negative regulation of ethylene-activated signaling pathway)	04016(MAPK signaling pathway - plant);04075(Plant hormone signal transduction)	K14509	Ethylene response sensor 1 [Zea mays]
Zm00001d018233	Leaf	HSE	GO:0005249(voltage-gated potassium channel activity);GO:0005887(integral component of plasma membrane);GO:0042391(regulation of membrane potential);GO:0042391(regulation of membrane potential)	04626(Plant-pathogen interaction);04626(Plant-pathogen interaction)	K05391	probable cyclic nucleotide-gated ion channel 20, chloroplastic isoform X1 [Zea mays];putative cyclic nucleotide-gated ion channel 20 chloroplastic [Zea mays];probable cyclic nucleotide-gated ion channel 20, chloroplastic isoform X2 [Zea mays]
Zm00001d032570	Leaf	HSE	GO:0016787(hydrolase activity);GO:0016787(hydrolase activity)	00590(Arachidonic acid metabolism);04146(Peroxisome);04146(Peroxisome)	K08726	uncharacterized protein LOC100383654 [Zea mays];soluble epoxide hydrolase [Zea mays]
Zm00001d007516	Leaf	HSE	GO:0003735(structural constituent of ribosome);GO:0006412(translation);GO:0022627(cytosolic small ribosomal subunit)	03010(Ribosome)	NA	hypothetical protein ZEAMMB73_Zm00001d007516 [Zea mays]
Zm00001d008872	Leaf	HSE	GO:0003677(DNA binding);GO:0003700(DNA binding transcription factor activity);GO:0005634(nucleus);GO:0006351(transcription, DNA-templated);GO:0006355(regulation of transcription, DNA-templated);GO:0009873(ethylene-activated signaling pathway)	NA	NA	ethylene-responsive transcription factor TINY [Zea mays]
Zm00001d042636	Leaf	HSE	GO:0003333(amino acid transmembrane transport);GO:0005886(plasma membrane);GO:0015171(amino acid transmembrane transporter activity);GO:0015171(amino acid transmembrane transporter activity)	NA	NA	Amino acid permease 6, partial [Zea mays];uncharacterized protein LOC100382244 [Zea mays]
Zm00001d029563	Leaf	HSE	GO:0003723(RNA binding);GO:0004519(endonuclease activity);GO:0005739(mitochondrion);GO:0006397(mRNA processing);GO:0008270(zinc ion binding);GO:0009507(chloroplast);GO:0016556(mRNA modification);GO:0016556(mRNA modification)	00500(Starch and sucrose metabolism);00500(Starch and sucrose metabolism)	K01176	Pentatricopeptide (PPR) repeat-containing protein-like [Zea mays];uncharacterized protein LOC100273888 [Zea mays]
Zm00001d043862	Leaf	HSE	NA	NA	NA	hypothetical protein ZEAMMB73_Zm00001d043862 [Zea mays]
Zm00001d004058	Leaf	HSE	GO:0005739(mitochondrion)	03010(Ribosome)	K02986	mitochondrial ribosomal protein S4 [Zea mays]
Zm00001d038178	Leaf	HSE	GO:0005575(cellular_component);GO:0009056(catabolic process);GO:0016787(hydrolase activity);GO:0052689(carboxylic ester hydrolase activity)	04075(Plant hormone signal transduction)	K14493	hsr203J [Zea mays]
Zm00001d015491	Leaf	HSE	GO:0009725(response to hormone)	NA	NA	uncharacterized LOC100276544 [Zea mays]
Zm00001d052136	Leaf	HSE	GO:0009693(ethylene biosynthetic process);GO:0051213(dioxygenase activity)	00270(Cysteine and methionine metabolism)	K05933	ACC oxidase20 [Zea mays]
Zm00001d003156	Leaf	HSE	GO:0000045(autophagosome assembly);GO:0000153(cytoplasmic ubiquitin ligase complex);GO:0000422(autophagy of mitochondrion);GO:0005829(cytosol);GO:0019776(Atg8 ligase activity);GO:0044804(autophagy of nucleus)	04136(Autophagy - other eukaryotes)	K08343	autophagy-related protein 3 [Zea mays]
Zm00001d017778	Leaf	HSE	GO:0005634(nucleus)	NA	NA	Transcription factor bHLH63 [Zea mays]
Zm00001d003763	Leaf	HSE	GO:0005515(protein binding);GO:0005634(nucleus);GO:0016874(ligase activity);GO:0080147(root hair cell development);GO:0080167(response to karrikin)	NA	NA	hypothetical protein ZEAMMB73_Zm00001d003763 [Zea mays]
Zm00001d015742	Leaf	HSE	GO:0005886(plasma membrane);GO:0010375(stomatal complex patterning)	NA	NA	hypothetical protein ZEAMMB73_Zm00001d015742 [Zea mays]
Zm00001d041960	Leaf	HSE	GO:0003677(DNA binding);GO:0003700(DNA binding transcription factor activity);GO:0005634(nucleus);GO:0006351(transcription, DNA-templated);GO:0006355(regulation of transcription, DNA-templated);GO:0007623(circadian rhythm);GO:0009909(regulation of flower development)	04075(Plant hormone signal transduction)	K14491	transcription factor PCL1 [Zea mays]
Zm00001d027532	Leaf	HSE	GO:0003674(molecular_function);GO:0005575(cellular_component);GO:0008150(biological_process);GO:0009570(chloroplast stroma);GO:0043036(starch grain);GO:2000904(regulation of starch metabolic process);GO:2001070(starch binding);GO:2001070(starch binding)	NA	NA	hypothetical protein ZEAMMB73_Zm00001d027532 [Zea mays];uncharacterized protein LOC109942740 [Zea mays]
Zm00001d024372	Leaf	HSE	GO:0009416(response to light stimulus);GO:0009535(chloroplast thylakoid membrane);GO:0009768(photosynthesis, light harvesting in photosystem I);GO:0009941(chloroplast envelope);GO:0010287(plastoglobule);GO:0016168(chlorophyll binding);GO:0031409(pigment binding)	00196(Photosynthesis - antenna proteins)	K08907	Chlorophyll a-b binding protein 6 chloroplastic [Zea mays]
Zm00001d025610	Leaf	HSE	GO:0003674(molecular_function);GO:0008150(biological_process);GO:0009507(chloroplast);GO:0016021(integral component of membrane)	NA	NA	Thioredoxin F-type chloroplastic [Zea mays]
Zm00001d011002	Leaf	HSE	GO:0005887(integral component of plasma membrane);GO:0015075(ion transmembrane transporter activity)	NA	NA	uncharacterized protein LOC100280464 [Zea mays]
Zm00001d013592	Leaf	HSE	GO:0003674(molecular_function);GO:0005575(cellular_component);GO:0008150(biological_process);GO:0008150(biological_process)	NA	NA	hypothetical protein ZEAMMB73_Zm00001d013592 [Zea mays]
Zm00001d037534	Leaf	HSE	GO:0003674(molecular_function);GO:0008150(biological_process);GO:0016021(integral component of membrane);GO:0031225(anchored component of membrane)	NA	NA	uncharacterized protein LOC100304084 [Zea mays]
Zm00001d025382	Leaf	HSE	GO:0000786(nucleosome);GO:0003677(DNA binding);GO:0005634(nucleus);GO:0006334(nucleosome assembly);GO:0031492(nucleosomal DNA binding)	NA	NA	Histone H3.2 [Zea mays]
Zm00001d023427	Leaf	HSE	GO:0009507(chloroplast);GO:0010019(chloroplast-nucleus signaling pathway);GO:0015995(chlorophyll biosynthetic process);GO:0019899(enzyme binding);GO:0031969(chloroplast membrane);GO:0043085(positive regulation of catalytic activity);GO:0046906(tetrapyrrole binding)	NA	NA	uncharacterized protein LOC100273248 [Zea mays]
Zm00001d036780	Leaf	HSE	NA	NA	NA	uncharacterized protein LOC100275091 [Zea mays]
Zm00001d024415	Leaf	HSE	NA	NA	NA	uncharacterized protein LOC103641199 [Zea mays]
Zm00001d011917	Leaf	HSE	GO:0016787(hydrolase activity)	00460(Cyanoamino acid metabolism)	K20802	uncharacterized protein LOC100382663 [Zea mays]
Zm00001d022317	Leaf	HSE	GO:0005634(nucleus);GO:0009056(catabolic process);GO:0009860(pollen tube growth);GO:0052689(carboxylic ester hydrolase activity)	NA	NA	putative carboxylesterase 18 [Zea mays]
Zm00001d009373	Leaf	HSE	GO:0004601(peroxidase activity);GO:0005576(extracellular region);GO:0006979(response to oxidative stress);GO:0009809(lignin biosynthetic process);GO:0020037(heme binding);GO:0042744(hydrogen peroxide catabolic process);GO:0046872(metal ion binding);GO:0055114(oxidation-reduction process)	00940(Phenylpropanoid biosynthesis)	K00430	peroxidase 72 [Zea mays]
Zm00001d022320	Leaf	HSE	GO:0005634(nucleus);GO:0009056(catabolic process);GO:0009860(pollen tube growth);GO:0052689(carboxylic ester hydrolase activity)	NA	NA	probable carboxylesterase 18 [Zea mays]
Zm00001d047562	Leaf	HSE	GO:0003824(catalytic activity);GO:0005794(Golgi apparatus);GO:0006486(protein glycosylation);GO:0016020(membrane);GO:0016021(integral component of membrane);GO:0016757(transferase activity, transferring glycosyl groups);GO:0016757(transferase activity, transferring glycosyl groups)	00510(N-Glycan biosynthesis);04141(Protein processing in endoplasmic reticulum);04141(Protein processing in endoplasmic reticulum)	K01228	Exostosin family protein [Zea mays];uncharacterized protein LOC100192459 isoform X1 [Zea mays]
Zm00001d024875	Leaf	HSE	GO:0016020(membrane);GO:0016709(oxidoreductase activity, acting on paired donors, with incorporation or reduction of molecular oxygen, NAD(P)H as one donor, and incorporation of one atom of oxygen);GO:0044550(secondary metabolite biosynthetic process)	00904(Diterpenoid biosynthesis)	K16085	Putative cytochrome P450 superfamily protein [Zea mays]
Zm00001d019527	Leaf	PHCE	GO:0004497(monooxygenase activity);GO:0055114(oxidation-reduction process);GO:0055114(oxidation-reduction process)	00380(Tryptophan metabolism);00380(Tryptophan metabolism)	K11816	Yucca5 [Zea mays];uncharacterized protein LOC100281459 [Zea mays];uncharacterized protein LOC100281459 isoform X1 [Zea mays]
Zm00001d053046	Leaf	PHCE	NA	NA	NA	hypothetical protein ZEAMMB73_Zm00001d053047 [Zea mays]
Zm00001d042401	Leaf	PHCE	GO:0005576(extracellular region);GO:0008150(biological_process);GO:0016787(hydrolase activity)	NA	NA	alpha/beta-Hydrolases superfamily protein [Zea mays]
Zm00001d003128	Leaf	PHCE	GO:0000977(RNA polymerase II regulatory region sequence-specific DNA binding);GO:0003700(DNA binding transcription factor activity);GO:0005634(nucleus);GO:0006357(regulation of transcription by RNA polymerase II)	NA	NA	zinc finger BED domain-containing protein RICESLEEPER 2 [Zea mays]
Zm00001d014401	Leaf	PHCE	GO:0009507(chloroplast);GO:0009570(chloroplast stroma)	NA	NA	NAD(P)-binding Rossmann-fold superfamily protein [Zea mays]
Zm00001d038961	Leaf	PHCE	GO:0003777(microtubule motor activity);GO:0005871(kinesin complex);GO:0007018(microtubule-based movement);GO:0016887(ATPase activity);GO:0016887(ATPase activity)	NA	NA	Kinesin-like protein KIN-10C [Zea mays];uncharacterized protein LOC100278444 isoform X1 [Zea mays];uncharacterized protein LOC100278444 isoform X2 [Zea mays]
Zm00001d049469	Leaf	PHCE	GO:0006694(steroid biosynthetic process);GO:0008152(metabolic process);GO:0016871(cycloartenol synthase activity);GO:0000159(protein phosphatase type 2A complex);GO:0005515(protein binding);GO:0005634(nucleus);GO:0005737(cytoplasm);GO:0007165(signal transduction);GO:0009742(brassinosteroid mediated signaling pathway);GO:0019888(protein phosphatase regulator activity);GO:0042325(regulation of phos…	00909(Sesquiterpenoid and triterpenoid biosynthesis);03410(Base excision repair);03410(Base excision repair)	K19011;K01246	Serine/threonine protein phosphatase 2A 55 kDa regulatory subunit B' delta isoform [Zea mays]
Zm00001d048644	Leaf	PHCE	GO:0005576(extracellular region);GO:0008150(biological_process)	NA	NA	uncharacterized protein LOC103652694 [Zea mays]
Zm00001d010644	Leaf	PHCE	GO:0003674(molecular_function);GO:0005634(nucleus);GO:0008150(biological_process)	00053(Ascorbate and aldarate metabolism)	K00423	Serine/threonine-protein phosphatase PP2A-1 catalytic subunit [Zea mays]
Zm00001d018586	Leaf	SPE	NA	NA	NA	hypothetical protein ZEAMMB73_Zm00001d018586 [Zea mays]
Zm00001d018438	Leaf	SPE	GO:0005096(GTPase activator activity);GO:0005622(intracellular);GO:0006886(intracellular protein transport);GO:0012505(endomembrane system);GO:0017137(Rab GTPase binding);GO:0031338(regulation of vesicle fusion);GO:0090630(activation of GTPase activity);GO:0090630(activation of GTPase activity)	NA	NA	Ypt/Rab-GAP domain of gyp1p superfamily protein [Zea mays];uncharacterized protein LOC100304435 isoform X1 [Zea mays];Diphthine--ammonia ligase [Zea mays]
Zm00001d006386	Leaf	SPE	GO:0006623(protein targeting to vacuole);GO:0006886(intracellular protein transport);GO:0009630(gravitropism);GO:0030125(clathrin vesicle coat)	NA	NA	AP-3 complex subunit mu [Zea mays]
Zm00001d042016	Leaf	SPE	NA	NA	NA	hypothetical protein Zm00014a_021600 [Zea mays]
Zm00001d006339	Leaf	SPE	GO:0003774(motor activity);GO:0005515(protein binding);GO:0016461(unconventional myosin complex);GO:0030048(actin filament-based movement)	NA	NA	Myosin-12 [Zea mays]
Zm00001d039050	Leaf	SPE	GO:0005634(nucleus);GO:0006284(base-excision repair);GO:0019104(DNA N-glycosylase activity)	03410(Base excision repair)	K01247	DNA-3-methyladenine glycosylase 1 [Zea mays]
Zm00001d029676	Leaf	SPE	NA	NA	NA	hypothetical protein ZEAMMB73_Zm00001d029676 [Zea mays]
Zm00001d016294	Leaf	SPE	GO:0004864(protein phosphatase inhibitor activity);GO:0005634(nucleus);GO:0005737(cytoplasm);GO:0009738(abscisic acid-activated signaling pathway);GO:0010427(abscisic acid binding);GO:0080163(regulation of protein serine/threonine phosphatase activity)	04016(MAPK signaling pathway - plant);04075(Plant hormone signal transduction)	K14496	uncharacterized protein LOC100383950 [Zea mays]
Zm00001d017548	Leaf	SPE	NA	NA	NA	hypothetical protein ZEAMMB73_Zm00001d017548 [Zea mays]
Zm00001d020923	Leaf	SPE	GO:0001709(cell fate determination);GO:0003676(nucleic acid binding);GO:0003700(DNA binding transcription factor activity);GO:0005634(nucleus);GO:0006351(transcription, DNA-templated);GO:0006355(regulation of transcription, DNA-templated);GO:0008270(zinc ion binding);GO:0009860(pollen tube growth);GO:0010468(regulation of gene expression);GO:0010500(transmitting tissue development);GO:0046872(met…	NA	NA	uncharacterized protein LOC100277627 [Zea mays]
Zm00001d028075	Leaf	SPE	GO:0005886(plasma membrane);GO:0009416(response to light stimulus);GO:0009958(positive gravitropism);GO:0016567(protein ubiquitination);GO:0071944(cell periphery);GO:0012505(endomembrane system);GO:0016020(membrane);GO:0020037(heme binding);GO:0020037(heme binding)	NA	NA	BTB/POZ domain-containing protein NPY2 [Zea mays];uncharacterized protein LOC100285179 [Zea mays];uncharacterized protein LOC100216806 precursor [Zea mays]
Zm00001d018645	Leaf	SPE	GO:0005634(nucleus);GO:0005737(cytoplasm);GO:0008408(3'-5' exonuclease activity)	NA	NA	Polynucleotidyl transferase ribonuclease H-like superfamily protein [Zea mays]
Zm00001d052415	Leaf	SPE	GO:0005509(calcium ion binding)	04016(MAPK signaling pathway - plant);04070(Phosphatidylinositol signaling system);04626(Plant-pathogen interaction)	K02183	Calmodulin protein [Zea mays]
Zm00001d030806	Leaf	SPE	NA	03030(DNA replication);03420(Nucleotide excision repair);03430(Mismatch repair);03440(Homologous recombination)	K07466	hypothetical protein ZEAMMB73_Zm00001d030806 [Zea mays]
Zm00001d051505	Leaf	SPE	NA	NA	NA	uncharacterized LOC100284963 isoform X1 [Zea mays]
Zm00001d051511	Leaf	SPE	GO:0005739(mitochondrion);GO:0008150(biological_process)	NA	NA	uncharacterized LOC100276787 [Zea mays]
Zm00001d049204	Leaf	SPE	NA	NA	NA	hypothetical protein ZEAMMB73_Zm00001d049204 [Zea mays];uncharacterized protein LOC103652923 [Zea mays]
Zm00001d027745	Leaf	SPE	GO:0004222(metalloendopeptidase activity);GO:0008270(zinc ion binding);GO:0016485(protein processing);GO:0016485(protein processing)	NA	NA	hypothetical protein ZEAMMB73_Zm00001d027745 [Zea mays]
Zm00001d051484	Leaf	SPE	NA	NA	NA	Putative RING zinc finger domain superfamily protein [Zea mays]
Zm00001d037195	Leaf	SPE	GO:0003677(DNA binding);GO:0005524(ATP binding);GO:0005634(nucleus);GO:0006270(DNA replication initiation);GO:0008094(DNA-dependent ATPase activity);GO:0008094(DNA-dependent ATPase activity)	NA	NA	putative DNA helicase MCM9 [Zea mays]
Zm00001d026392	Leaf	SPE	GO:0003723(RNA binding);GO:0005688(U6 snRNP);GO:0005689(U12-type spliceosomal complex);GO:0006396(RNA processing);GO:0071004(U2-type prespliceosome);GO:0071013(catalytic step 2 spliceosome);GO:0097526(spliceosomal tri-snRNP complex);GO:1990726(Lsm1-7-Pat1 complex);GO:1990726(Lsm1-7-Pat1 complex)	03040(Spliceosome);03018(RNA degradation);03018(RNA degradation)	K12626	LSM7-like [Zea mays]
Zm00001d025036	Leaf	SPE	GO:0009813(flavonoid biosynthetic process);GO:0043231(intracellular membrane-bounded organelle);GO:0052696(flavonoid glucuronidation);GO:0080043(quercetin 3-O-glucosyltransferase activity);GO:0080044(quercetin 7-O-glucosyltransferase activity);GO:0080044(quercetin 7-O-glucosyltransferase activity)	NA	NA	Indole-3-acetate beta-glucosyltransferase [Zea mays]
Zm00001d050608	Leaf	SPE	NA	NA	NA	uncharacterized protein LOC100276204 [Zea mays]
Zm00001d047060	Leaf	SPE	NA	NA	NA	OSJNBb0016D16.16-like protein [Zea mays]
Zm00001d049544	Leaf	SPE	GO:0009813(flavonoid biosynthetic process);GO:0043231(intracellular membrane-bounded organelle);GO:0052696(flavonoid glucuronidation);GO:0080043(quercetin 3-O-glucosyltransferase activity);GO:0080044(quercetin 7-O-glucosyltransferase activity)	00565(Ether lipid metabolism);00600(Sphingolipid metabolism)	K04628	uncharacterized protein LOC100193288 [Zea mays]
Zm00001d036277	Leaf	SPE	GO:0003676(nucleic acid binding);GO:0005737(cytoplasm);GO:0008168(methyltransferase activity);GO:0032259(methylation)	NA	NA	S-adenosyl-L-methionine-dependent methyltransferase superfamily protein [Zea mays]
Zm00001d038722	Leaf	SPE	GO:0000904(cell morphogenesis involved in differentiation);GO:0005199(structural constituent of cell wall);GO:0005576(extracellular region);GO:0009505(plant-type cell wall);GO:0009506(plasmodesma);GO:0009826(unidimensional cell growth);GO:0009927(histidine phosphotransfer kinase activity);GO:0010054(trichoblast differentiation);GO:0071555(cell wall organization)	NA	NA	hypothetical protein ZEAMMB73_Zm00001d038722 [Zea mays]
Zm00001d038680	Leaf	SPE	NA	NA	NA	uncharacterized protein LOC100278406 precursor [Zea mays]
Zm00001d014601	Leaf	SPE	GO:0004601(peroxidase activity);GO:0005576(extracellular region);GO:0006979(response to oxidative stress);GO:0020037(heme binding);GO:0042744(hydrogen peroxide catabolic process);GO:0046872(metal ion binding);GO:0055114(oxidation-reduction process)	00940(Phenylpropanoid biosynthesis)	K00430	peroxidase 16 precursor [Zea mays]
Zm00001d034130	Leaf	SPE	NA	NA	NA	uncharacterized protein LOC103644045 [Zea mays]
Zm00001d035428	Leaf	SPE	GO:0004842(ubiquitin-protein transferase activity);GO:0005576(extracellular region);GO:0005886(plasma membrane);GO:0008270(zinc ion binding);GO:0008270(zinc ion binding)	NA	NA	Zinc finger (C3HC4-type RING finger) family protein [Zea mays];Zinc finger (C3HC4-type RING finger) family protein, partial [Zea mays]
Zm00001d010209	Leaf	SPE	GO:0005249(voltage-gated potassium channel activity);GO:0005887(integral component of plasma membrane);GO:0042391(regulation of membrane potential)	NA	NA	potassium channel protein ZMK2 [Zea mays]
Zm00001d024683	Leaf	SPE	GO:0000027(ribosomal large subunit assembly);GO:0003735(structural constituent of ribosome);GO:0006412(translation);GO:0022625(cytosolic large ribosomal subunit)	03010(Ribosome)	K02893	LOW QUALITY PROTEIN: uncharacterized protein LOC103635211, partial [Zea mays]
Zm00001d047250	Leaf	SPE	GO:0005634(nucleus);GO:0008150(biological_process);GO:0008270(zinc ion binding)	NA	NA	uncharacterized protein LOC103639033 [Zea mays]
Zm00001d035214	Leaf	SPE	GO:0005274(allantoin:proton symporter activity);GO:0005524(ATP binding);GO:0005739(mitochondrion);GO:0015210(uracil transmembrane transporter activity);GO:0015720(allantoin transport);GO:0015857(uracil transport);GO:0016021(integral component of membrane);GO:0043100(pyrimidine nucleobase salvage)	NA	NA	uncharacterized LOC100272659 isoform X1 [Zea mays]
Zm00001d037715	Leaf	SPE	NA	NA	NA	hypothetical protein ZEAMMB73_Zm00001d037715 [Zea mays]
Zm00001d001779	Leaf	SPE	GO:0003954(NADH dehydrogenase activity);GO:0005515(protein binding);GO:0005886(plasma membrane);GO:0007043(cell-cell junction assembly);GO:0016021(integral component of membrane);GO:0042545(cell wall modification);GO:0042803(protein homodimerization activity);GO:0048226(Casparian strip);GO:0051536(iron-sulfur cluster binding)	NA	NA	casparian strip membrane protein 2 [Zea mays]
Zm00001d034551	Leaf	SPE	GO:0004601(peroxidase activity);GO:0009505(plant-type cell wall);GO:0009664(plant-type cell wall organization)	00040(Pentose and glucuronate interconversions)	K01184	polygalacturonase [Zea mays]
Zm00001d023927	Leaf	SPE	GO:0003676(nucleic acid binding);GO:0003677(DNA binding);GO:0003700(DNA binding transcription factor activity);GO:0005634(nucleus);GO:0005737(cytoplasm);GO:0006355(regulation of transcription, DNA-templated);GO:0046872(metal ion binding)	NA	NA	nucleic acid binding protein [Zea mays]
Zm00001d047829	Leaf	SPE	GO:0003674(molecular_function);GO:0008150(biological_process)	NA	NA	hypothetical protein ZEAMMB73_Zm00001d047829 [Zea mays]
Zm00001d023854	Leaf	SPE	NA	NA	NA	hAT transposon superfamily protein [Zea mays]
Zm00001d048977	Leaf	SPE	NA	NA	NA	uncharacterized protein LOC103653514 [Zea mays];hypothetical protein ZEAMMB73_Zm00001d008193 [Zea mays]
Zm00001d023723	Leaf	SPE	GO:0003676(nucleic acid binding);GO:0005515(protein binding);GO:0005634(nucleus);GO:0006457(protein folding);GO:0008270(zinc ion binding)	NA	NA	dnaJ homolog subfamily C member 21-like [Zea mays]
Zm00001d035597	Leaf	SPE	GO:0005575(cellular_component);GO:0008150(biological_process);GO:0045735(nutrient reservoir activity)	NA	NA	uncharacterized protein LOC542653 [Zea mays]
Zm00001d019393	Leaf	SPE	GO:0003755(peptidyl-prolyl cis-trans isomerase activity)	NA	NA	hypothetical protein ZEAMMB73_Zm00001d019393 [Zea mays]
Zm00001d021770	Leaf	SPE	GO:0000325(plant-type vacuole);GO:0004427(inorganic diphosphatase activity);GO:0005739(mitochondrion);GO:0005773(vacuole);GO:0005774(vacuolar membrane);GO:0005794(Golgi apparatus);GO:0005829(cytosol);GO:0005886(plasma membrane);GO:0009414(response to water deprivation);GO:0009507(chloroplast);GO:0009651(response to salt stress);GO:0009678(hydrogen-translocating pyrophosphatase activity);GO:000970…	00190(Oxidative phosphorylation);00020(Citrate cycle (TCA cycle));00480(Glutathione metabolism);04146(Peroxisome);04146(Peroxisome)	K01507;K00031	Peroxisomal isocitrate dehydrogenase [NADP] [Zea mays];Peroxisomal isocitrate dehydrogenase [NADP], partial [Zea mays];cytosolic isocitrate dehydrogenase [NADP] isoform X9 [Zea mays];uncharacterized protein LOC103633296 isoform X6 [Zea mays];cytosolic isocitrate dehydrogenase [NADP] isoform X8 [Zea mays];uncharacterized protein LOC103655133 [Zea mays];cytosolic isocitrate dehydrogenase [NADP] iso…
Zm00001d044443	Leaf	SPE	GO:0005886(plasma membrane);GO:0016021(integral component of membrane);GO:0042626(ATPase activity, coupled to transmembrane movement of substances)	02010(ABC transporters)	K05681	ABC transporter G family member 37 isoform X1 [Zea mays]
Zm00001d008599	Leaf	SPE	GO:0003674(molecular_function);GO:0005634(nucleus);GO:0005875(microtubule associated complex);GO:0008150(biological_process)	NA	NA	proline-rich family protein [Zea mays]
Zm00001d030267	Ear	HSE	NA	NA	NA	uncharacterized protein LOC100502383 [Zea mays]
Zm00001d019825	Ear	HSE	GO:0006886(intracellular protein transport);GO:0006888(ER to Golgi vesicle-mediated transport);GO:0006890(retrograde vesicle-mediated transport, Golgi to ER);GO:0006891(intra-Golgi vesicle-mediated transport);GO:0030126(COPI vesicle coat)	NA	NA	Coatomer subunit beta'-3 [Zea mays]
Zm00001d032796	Ear	HSE	NA	NA	NA	hypothetical protein ZEAMMB73_Zm00001d032796 [Zea mays]
Zm00001d021987	Ear	HSE	GO:0004842(ubiquitin-protein transferase activity);GO:0005634(nucleus);GO:0016567(protein ubiquitination);GO:0061630(ubiquitin protein ligase activity);GO:0070534(protein K63-linked ubiquitination)	03040(Spliceosome);04120(Ubiquitin mediated proteolysis)	K10599	Pre-mRNA-processing factor 19 [Zea mays]
Zm00001d053260	Ear	HSE	GO:0005622(intracellular);GO:0006623(protein targeting to vacuole);GO:0019898(extrinsic component of membrane);GO:0045053(protein retention in Golgi apparatus)	NA	NA	calcium-dependent lipid-binding family protein [Zea mays]
Zm00001d043804	Ear	HSE	GO:0004674(protein serine/threonine kinase activity);GO:0004713(protein tyrosine kinase activity);GO:0005524(ATP binding);GO:0005886(plasma membrane);GO:0006468(protein phosphorylation);GO:0007169(transmembrane receptor protein tyrosine kinase signaling pathway);GO:0009505(plant-type cell wall);GO:0009506(plasmodesma);GO:0016021(integral component of membrane)	NA	NA	putative LRR receptor-like serine/threonine-protein kinase, partial [Zea mays]
Zm00001d029566	Ear	HSE	GO:0003674(molecular_function);GO:0005739(mitochondrion);GO:0005886(plasma membrane);GO:0005886(plasma membrane)	NA	NA	DUF1336 domain containing protein expressed [Zea mays];uncharacterized protein LOC100502215 [Zea mays];DUF1336 domain containing protein expressed, partial [Zea mays]
Zm00001d006641	Ear	HSE	GO:0000151(ubiquitin ligase complex);GO:0031624(ubiquitin conjugating enzyme binding);GO:0032182(ubiquitin-like protein binding);GO:0045116(protein neddylation);GO:0051443(positive regulation of ubiquitin-protein transferase activity);GO:0097602(cullin family protein binding);GO:0003755(peptidyl-prolyl cis-trans isomerase activity);GO:0005528(FK506 binding);GO:0005789(endoplasmic reticulum membra…	NA	NA	Defective in cullin neddylation protein [Zea mays]
Zm00001d026108	Ear	HSE	GO:0003700(DNA binding transcription factor activity);GO:0005634(nucleus);GO:0006355(regulation of transcription, DNA-templated);GO:0043565(sequence-specific DNA binding)	NA	NA	hypothetical protein ZEAMMB73_Zm00001d026108 [Zea mays]
Zm00001d051140	Ear	HSE	GO:0003677(DNA binding);GO:0003700(DNA binding transcription factor activity);GO:0005634(nucleus);GO:0006351(transcription, DNA-templated);GO:0006355(regulation of transcription, DNA-templated);GO:0007275(multicellular organism development)	NA	NA	putative NAC domain transcription factor superfamily protein [Zea mays]
Zm00001d040467	Ear	HSE	NA	NA	NA	unknown [Zea mays];50S ribosomal protein L40 [Zea mays]
Zm00001d030927	Ear	HSE	NA	NA	NA	hypothetical protein ZEAMMB73_Zm00001d030927 [Zea mays]
Zm00001d002035	Ear	HSE	GO:0000014(single-stranded DNA endodeoxyribonuclease activity);GO:0003676(nucleic acid binding);GO:0004519(endonuclease activity);GO:0005576(extracellular region);GO:0006308(DNA catabolic process);GO:0043765(T/G mismatch-specific endonuclease activity);GO:0046872(metal ion binding);GO:0090305(nucleic acid phosphodiester bond hydrolysis);GO:0090305(nucleic acid phosphodiester bond hydrolysis)	NA	NA	uncharacterized protein LOC100282067 precursor [Zea mays];Endonuclease 2 [Zea mays]
Zm00001d030750	Ear	HSE	GO:0003674(molecular_function);GO:0005634(nucleus);GO:0048367(shoot system development)	NA	NA	ROTUNDIFOLIA like 8 [Zea mays]
Zm00001d015746	Ear	HSE	GO:0003735(structural constituent of ribosome);GO:0006412(translation);GO:0015866(ADP transport);GO:0015866(ADP transport)	NA	NA	adenine nucleotide transporter BT1, chloroplastic/amyloplastic/mitochondrial precursor [Zea mays]
Zm00001d015650	Ear	HSE	NA	NA	NA	hypothetical protein ZEAMMB73_Zm00001d015650 [Zea mays]
Zm00001d053895	Ear	HSE	GO:0003677(DNA binding);GO:0005634(nucleus);GO:0048653(anther development);GO:0048654(anther morphogenesis);GO:0048657(anther wall tapetum cell differentiation);GO:0048657(anther wall tapetum cell differentiation)	00040(Pentose and glucuronate interconversions);00053(Ascorbate and aldarate metabolism);00520(Amino sugar and nucleotide sugar metabolism);00520(Amino sugar and nucleotide sugar metabolism)	K16190	putative HLH DNA-binding domain superfamily protein isoform X1 [Zea mays];putative HLH DNA-binding domain superfamily protein [Zea mays]
Zm00001d000361	Ear	HSE	GO:0000981(RNA polymerase II transcription factor activity, sequence-specific DNA binding);GO:0001135(transcription factor activity, RNA polymerase II transcription factor recruiting);GO:0003677(DNA binding);GO:0003700(DNA binding transcription factor activity);GO:0005634(nucleus);GO:0006351(transcription, DNA-templated);GO:0006355(regulation of transcription, DNA-templated);GO:0006357(regulation…	00230(Purine metabolism);00240(Pyrimidine metabolism);03020(RNA polymerase);03020(RNA polymerase)	K03006	putative MYB DNA-binding domain superfamily protein [Zea mays];Transcription factor MYB104 [Zea mays]
Zm00001d000282	Ear	HSE	GO:0009536(plastid)	00195(Photosynthesis)	K02704	Photosystem II CP47 reaction center protein [Zea mays]
Zm00001d014917	Ear	HSE	GO:0003700(DNA binding transcription factor activity);GO:0005634(nucleus);GO:0043565(sequence-specific DNA binding);GO:0044212(transcription regulatory region DNA binding)	00960(Tropane, piperidine and pyridine alkaloid biosynthesis)	K08081	transcriptional regulator SUPERMAN [Zea mays]
Zm00001d013491	Ear	HSE	GO:0000911(cytokinesis by cell plate formation);GO:0000914(phragmoplast assembly);GO:0005886(plasma membrane);GO:0008017(microtubule binding);GO:0009506(plasmodesma);GO:0009793(embryo development ending in seed dormancy);GO:0010342(endosperm cellularization);GO:0016301(kinase activity)	NA	NA	Serine/threonine-protein kinase RUNKEL [Zea mays]
Zm00001d025377	Ear	HSE	NA	NA	NA	hypothetical protein ZEAMMB73_Zm00001d025377 [Zea mays]
Zm00001d011513	Ear	HSE	GO:0005634(nucleus);GO:0005737(cytoplasm);GO:0008408(3'-5' exonuclease activity)	03010(Ribosome)	K02935	Polynucleotidyl transferase ribonuclease H-like superfamily protein [Zea mays]
Zm00001d012603	Ear	HSE	GO:0016787(hydrolase activity)	00460(Cyanoamino acid metabolism)	K20802	salicylic acid-binding protein 2 [Zea mays]
Zm00001d001839	Ear	HSE	NA	NA	NA	hypothetical protein ZEAMMB73_Zm00001d001839 [Zea mays]
Zm00001d022517	Ear	HSE	GO:0003677(DNA binding);GO:0003700(DNA binding transcription factor activity);GO:0005634(nucleus);GO:0005737(cytoplasm);GO:0006351(transcription, DNA-templated);GO:0006355(regulation of transcription, DNA-templated);GO:0007275(multicellular organism development)	03013(RNA transport);03015(mRNA surveillance pathway);03018(RNA degradation)	K13126	NAC transcription factor [Zea mays]
Zm00001d046302	Ear	HSE	NA	NA	NA	hypothetical protein ZEAMMB73_Zm00001d046302, partial [Zea mays]
Zm00001d009276	Ear	HSE	GO:0005200(structural constituent of cytoskeleton);GO:0005618(cell wall);GO:0005737(cytoplasm);GO:0005829(cytosol);GO:0005856(cytoskeleton);GO:0005886(plasma membrane);GO:0007010(cytoskeleton organization);GO:0009506(plasmodesma);GO:0048589(developmental growth);GO:0048767(root hair elongation);GO:0048767(root hair elongation)	NA	NA	hypothetical protein ZEAMMB73_Zm00001d009276 [Zea mays]
Zm00001d009701	Ear	HSE	NA	NA	NA	hypothetical protein ZEAMMB73_Zm00001d009701 [Zea mays]
Zm00001d029233	Ear	PHCE	NA	NA	NA	uncharacterized protein LOC103635164 [Zea mays]
Zm00001d043571	Ear	PHCE	GO:0005506(iron ion binding);GO:0006457(protein folding);GO:0009055(electron transfer activity);GO:0009507(chloroplast)	NA	NA	DNAJ heat shock N-terminal domain-containing protein [Zea mays]
Zm00001d044827	Ear	PHCE	GO:0005737(cytoplasm);GO:0005834(heterotrimeric G-protein complex);GO:0007165(signal transduction)	NA	NA	Transducin/WD40 repeat-like superfamily protein [Zea mays]
Zm00001d029031	Ear	PHCE	GO:0004497(monooxygenase activity);GO:0004497(monooxygenase activity)	NA	NA	cytochrome P450 714B3 isoform X1 [Zea mays];Cytochrome P450 CYP714B3 [Zea mays]
Zm00001d045882	Ear	PHCE	NA	04120(Ubiquitin mediated proteolysis)	K10260	F-box family protein [Zea mays]
Zm00001d030363	Ear	PHCE	GO:0009699(phenylpropanoid biosynthetic process);GO:0042349(guiding stereospecific synthesis activity)	00970(Aminoacyl-tRNA biosynthesis)	K01870	disease resistance response protein 206 precursor [Zea mays]
Zm00001d053015	Ear	PHCE	GO:0004332(fructose-bisphosphate aldolase activity);GO:0005737(cytoplasm)	00010(Glycolysis / Gluconeogenesis);00030(Pentose phosphate pathway);00051(Fructose and mannose metabolism);00710(Carbon fixation in photosynthetic organisms)	K01623	uncharacterized protein LOC100272845 [Zea mays]
Zm00001d017918	Ear	PHCE	GO:0005794(Golgi apparatus);GO:0016413(O-acetyltransferase activity);GO:0071554(cell wall organization or biogenesis)	NA	NA	TRICHOME BIREFRINGENCE-LIKE 20 [Zea mays]
Zm00001d037270	Ear	PHCE	NA	NA	NA	hypothetical protein ZEAMMB73_Zm00001d037270 [Zea mays]
Zm00001d003767	Ear	PHCE	GO:0005515(protein binding);GO:0005739(mitochondrion);GO:0009507(chloroplast);GO:0009522(photosystem I);GO:0009535(chloroplast thylakoid membrane);GO:0009579(thylakoid);GO:0009767(photosynthetic electron transport chain);GO:0009768(photosynthesis, light harvesting in photosystem I);GO:0016021(integral component of membrane)	00195(Photosynthesis)	K14332	uncharacterized protein LOC100283848 [Zea mays]
Zm00001d026457	Ear	PHCE	NA	NA	NA	unknown [Zea mays]
Zm00001d049175	Ear	PHCE	NA	NA	NA	OSJNBa0043A12.20-like protein [Zea mays]
Zm00001d039634	Ear	PHCE	GO:0009416(response to light stimulus);GO:0009686(gibberellin biosynthetic process);GO:0009740(gibberellic acid mediated signaling pathway);GO:0016707(gibberellin 3-beta-dioxygenase activity)	00904(Diterpenoid biosynthesis)	K04124	GA 3-oxidase 1 [Zea mays]
Zm00001d039687	Ear	PHCE	GO:0005515(protein binding);GO:0009507(chloroplast);GO:0009534(chloroplast thylakoid);GO:0009535(chloroplast thylakoid membrane);GO:0009538(photosystem I reaction center);GO:0009579(thylakoid);GO:0009941(chloroplast envelope);GO:0010287(plastoglobule);GO:0015979(photosynthesis);GO:0016020(membrane);GO:0016021(integral component of membrane);GO:0019684(photosynthesis, light reaction);GO:0031969(ch…	00195(Photosynthesis)	K02699	photosystem I reaction center subunit XI [Zea mays]
Zm00001d011002	Ear	PHCE	GO:0005887(integral component of plasma membrane);GO:0015075(ion transmembrane transporter activity)	NA	NA	uncharacterized protein LOC100280464 [Zea mays]
Zm00001d037534	Ear	PHCE	GO:0003674(molecular_function);GO:0008150(biological_process);GO:0016021(integral component of membrane);GO:0031225(anchored component of membrane)	NA	NA	uncharacterized protein LOC100304084 [Zea mays]
Zm00001d049398	Ear	PHCE	GO:0000287(magnesium ion binding);GO:0003824(catalytic activity);GO:0005524(ATP binding);GO:0005622(intracellular);GO:0005634(nucleus);GO:0005737(cytoplasm);GO:0009611(response to wounding);GO:0016310(phosphorylation);GO:0032957(inositol trisphosphate metabolic process);GO:0047325(inositol tetrakisphosphate 1-kinase activity);GO:0052725(inositol-1,3,4-trisphosphate 6-kinase activity);GO:0052726(i…	00562(Inositol phosphate metabolism);04070(Phosphatidylinositol signaling system);04070(Phosphatidylinositol signaling system)	K00913;K20279	hypothetical protein ZEAMMB73_Zm00001d049398 [Zea mays]
Zm00001d034199	Ear	PHCE	NA	NA	NA	ocs element-binding factor 1-like [Zea mays]
Zm00001d048593	Ear	PHCE	GO:0005524(ATP binding);GO:0005618(cell wall);GO:0005634(nucleus);GO:0009409(response to cold);GO:0009416(response to light stimulus);GO:0009507(chloroplast);GO:0009535(chloroplast thylakoid membrane);GO:0009570(chloroplast stroma);GO:0009579(thylakoid);GO:0009753(response to jasmonic acid);GO:0009941(chloroplast envelope);GO:0010150(leaf senescence);GO:0010287(plastoglobule);GO:0010319(stromule)…	03010(Ribosome)	K02960	ribulose bisphosphate carboxylase/oxygenase activase, chloroplastic precursor [Zea mays]
Zm00001d011154	Ear	PHCE	GO:0004364(glutathione transferase activity);GO:0005737(cytoplasm);GO:0006749(glutathione metabolic process);GO:0009407(toxin catabolic process)	00480(Glutathione metabolism)	K00799	uncharacterized protein LOC542632 [Zea mays]
Zm00001d021334	Ear	PHCE	GO:0000103(sulfate assimilation);GO:0005737(cytoplasm);GO:0006457(protein folding);GO:0015035(protein disulfide oxidoreductase activity);GO:0016671(oxidoreductase activity, acting on a sulfur group of donors, disulfide as acceptor);GO:0034599(cellular response to oxidative stress);GO:0045454(cell redox homeostasis);GO:0055114(oxidation-reduction process)	NA	NA	electron transporter/ thiol-disulfide exchange intermediate [Zea mays]
Zm00001d009687	Ear	PHCE	GO:0003674(molecular_function);GO:0005575(cellular_component);GO:0008150(biological_process)	NA	NA	uncharacterized protein LOC100194210 [Zea mays]
Zm00001d009356	Ear	PHCE	GO:0003674(molecular_function);GO:0005794(Golgi apparatus);GO:0008150(biological_process);GO:0009507(chloroplast);GO:0017112(Rab guanyl-nucleotide exchange factor activity);GO:0034066(RIC1-RGP1 guanyl-nucleotide exchange factor complex)	NA	NA	RAB6A-GEF complex partner protein 1 isoform X1 [Zea mays]
Zm00001d011623	Ear	PHCE	NA	NA	NA	Retrovirus-related Pol polyprotein LINE-1 [Zea mays]
Zm00001d006136	Ear	PHCE	GO:0004842(ubiquitin-protein transferase activity);GO:0005515(protein binding);GO:0005634(nucleus);GO:0005737(cytoplasm);GO:0005886(plasma membrane);GO:0009611(response to wounding);GO:0009867(jasmonic acid mediated signaling pathway);GO:0042742(defense response to bacterium);GO:0046872(metal ion binding)	NA	NA	E3 ubiquitin-protein ligase RGLG3 [Zea mays]
Zm00001d007427	Ear	PHCE	GO:0005385(zinc ion transmembrane transporter activity);GO:0010043(response to zinc ion);GO:0010486(manganese:proton antiporter activity);GO:0016020(membrane);GO:0061088(regulation of sequestering of zinc ion);GO:0000795(synaptonemal complex);GO:0007131(reciprocal meiotic recombination);GO:0007131(reciprocal meiotic recombination)	NA	NA	Electron transfer flavoprotein subunit alpha mitochondrial [Zea mays]
Zm00001d009929	Ear	PHCE	GO:0003993(acid phosphatase activity);GO:0009507(chloroplast);GO:0009534(chloroplast thylakoid);GO:0009535(chloroplast thylakoid membrane);GO:0009543(chloroplast thylakoid lumen);GO:0009579(thylakoid);GO:0010206(photosystem II repair);GO:0016021(integral component of membrane);GO:0016311(dephosphorylation);GO:0031977(thylakoid lumen)	NA	NA	uncharacterized protein LOC100285398 [Zea mays]
Zm00001d006521	Ear	SPE	NA	NA	NA	uncharacterized protein LOC103647721 [Zea mays]
Zm00001d020820	Ear	SPE	GO:0009690(cytokinin metabolic process)	NA	NA	hypothetical protein ZEAMMB73_Zm00001d020820 [Zea mays]
Zm00001d032664	Ear	SPE	GO:0019139(cytokinin dehydrogenase activity)	00908(Zeatin biosynthesis)	K00279	cytokinin dehydrogenase 6 precursor [Zea mays]
Zm00001d020674	Ear	SPE	GO:0015079(potassium ion transmembrane transporter activity);GO:0016020(membrane)	NA	NA	putative potassium transporter 17 [Zea mays]
Zm00001d021940	Ear	SPE	NA	NA	NA	hypothetical protein ZEAMMB73_Zm00001d032150 [Zea mays]
Zm00001d006285	Ear	SPE	GO:0009926(auxin polar transport);GO:0046620(regulation of organ growth)	NA	NA	SAUR52 - auxin-responsive SAUR family member [Zea mays]
Zm00001d008817	Ear	SPE	GO:0003677(DNA binding);GO:0003700(DNA binding transcription factor activity);GO:0005634(nucleus);GO:0006351(transcription, DNA-templated);GO:0006355(regulation of transcription, DNA-templated);GO:0007275(multicellular organism development);GO:0044212(transcription regulatory region DNA binding);GO:0045893(positive regulation of transcription, DNA-templated);GO:0071555(cell wall organization);GO:…	NA	NA	NAC domain containing protein 75 [Zea mays]
Zm00001d029699	Ear	SPE	GO:0004364(glutathione transferase activity);GO:0005737(cytoplasm);GO:0006749(glutathione metabolic process);GO:0009407(toxin catabolic process);GO:0009407(toxin catabolic process)	00480(Glutathione metabolism);00480(Glutathione metabolism)	K00799	glutathione transferase42 [Zea mays];glutathione S-transferase42 [Zea mays]
Zm00001d015032	Ear	SPE	GO:0004672(protein kinase activity);GO:0004674(protein serine/threonine kinase activity);GO:0004712(protein serine/threonine/tyrosine kinase activity);GO:0005829(cytosol);GO:0005886(plasma membrane);GO:0009658(chloroplast organization);GO:0035556(intracellular signal transduction);GO:0035556(intracellular signal transduction)	NA	NA	Serine/threonine-protein kinase STY46 [Zea mays];serine/threonine-protein kinase STY46 isoform X2 [Zea mays];serine/threonine-protein kinase STY46 isoform X1 [Zea mays]
Zm00001d031729	Ear	SPE	GO:0003674(molecular_function);GO:0008150(biological_process);GO:0009507(chloroplast)	00630(Glyoxylate and dicarboxylate metabolism);00380(Tryptophan metabolism);04016(MAPK signaling pathway - plant);04146(Peroxisome)	K03781	TraB family protein [Zea mays]
Zm00001d004075	Ear	SPE	GO:0003993(acid phosphatase activity);GO:0004722(protein serine/threonine phosphatase activity);GO:0005576(extracellular region);GO:0016311(dephosphorylation);GO:0046872(metal ion binding);GO:0046872(metal ion binding)	NA	NA	putative inactive purple acid phosphatase 27 [Zea mays];putative inactive purple acid phosphatase 27, partial [Zea mays]
Zm00001d042381	Ear	SPE	GO:0005576(extracellular region);GO:0007267(cell-cell signaling);GO:0010375(stomatal complex patterning);GO:0019901(protein kinase binding);GO:0048046(apoplast);GO:2000038(regulation of stomatal complex development);GO:2000123(positive regulation of stomatal complex development)	NA	NA	EPIDERMAL PATTERNING FACTOR-like protein 9 [Zea mays]
Zm00001d003434	Ear	SPE	GO:0004034(aldose 1-epimerase activity);GO:0005737(cytoplasm);GO:0006006(glucose metabolic process);GO:0006012(galactose metabolic process);GO:0030246(carbohydrate binding);GO:0030246(carbohydrate binding)	00010(Glycolysis / Gluconeogenesis);00052(Galactose metabolism);00052(Galactose metabolism)	K01785	aldose 1-epimerase precursor [Zea mays];Galactose mutarotase-like superfamily protein [Zea mays]
Zm00001d004689	Ear	SPE	GO:0008171(O-methyltransferase activity);GO:0008757(S-adenosylmethionine-dependent methyltransferase activity);GO:0019438(aromatic compound biosynthetic process)	00945(Stilbenoid, diarylheptanoid and gingerol biosynthesis)	K16040	herbicide safener binding protein 1 [Zea mays]
Zm00001d014072	Ear	SPE	NA	NA	NA	uncharacterized protein LOC103626187 [Zea mays]
Zm00001d005822	Ear	SPE	GO:0016020(membrane);GO:0016709(oxidoreductase activity, acting on paired donors, with incorporation or reduction of molecular oxygen, NAD(P)H as one donor, and incorporation of one atom of oxygen);GO:0044550(secondary metabolite biosynthetic process);GO:0044550(secondary metabolite biosynthetic process)	00905(Brassinosteroid biosynthesis);00905(Brassinosteroid biosynthesis)	K20623	cytochrome P450 monooxygenase CYP92A1 [Zea mays subsp. mays];cytochrome P450 12 [Zea mays]
Zm00001d015215	Ear	SPE	GO:0003674(molecular_function);GO:0008150(biological_process)	NA	NA	uncharacterized protein LOC103626601 [Zea mays]
Zm00001d041513	Ear	SPE	GO:0000398(mRNA splicing, via spliceosome);GO:0000470(maturation of LSU-rRNA);GO:0003723(RNA binding);GO:0006412(translation);GO:0022625(cytosolic large ribosomal subunit);GO:0030490(maturation of SSU-rRNA);GO:0031428(box C/D snoRNP complex);GO:0032040(small-subunit processome);GO:0046540(U4/U6 x U5 tri-snRNP complex);GO:0071011(precatalytic spliceosome)	03040(Spliceosome);03008(Ribosome biogenesis in eukaryotes)	K12845	Ribosomal protein L7Ae/L30e/S12e/Gadd45 family protein [Zea mays]
Zm00001d028591	Ear	SPE	GO:0004190(aspartic-type endopeptidase activity);GO:0006508(proteolysis);GO:0030163(protein catabolic process)	NA	NA	uncharacterized protein LOC100286054 precursor [Zea mays]
Zm00001d016459	Ear	SPE	GO:0004185(serine-type carboxypeptidase activity);GO:0005773(vacuole);GO:0005777(peroxisome);GO:0016747(transferase activity, transferring acyl groups other than amino-acyl groups);GO:0019748(secondary metabolic process);GO:0051603(proteolysis involved in cellular protein catabolic process)	NA	NA	uncharacterized protein LOC100193762 precursor [Zea mays]
Zm00001d003141	Ear	SPE	GO:0003674(molecular_function);GO:0005739(mitochondrion);GO:0008150(biological_process);GO:0009507(chloroplast);GO:0009536(plastid)	04145(Phagosome)	K07374	hypothetical protein ZEAMMB73_Zm00001d003141 [Zea mays]
Zm00001d014518	Ear	SPE	GO:0003674(molecular_function);GO:0005634(nucleus);GO:0008150(biological_process)	NA	NA	uncharacterized protein LOC100276361 [Zea mays]
Zm00001d014507	Ear	SPE	GO:0003677(DNA binding);GO:0003700(DNA binding transcription factor activity);GO:0005634(nucleus);GO:0006351(transcription, DNA-templated);GO:0006355(regulation of transcription, DNA-templated);GO:0007389(pattern specification process);GO:0009734(auxin-activated signaling pathway);GO:0009738(abscisic acid-activated signaling pathway);GO:0009743(response to carbohydrate);GO:0010154(fruit developme…	04075(Plant hormone signal transduction);04075(Plant hormone signal transduction)	K14486	Auxin response factor 16 [Zea mays]
Zm00001d002437	Ear	SPE	NA	NA	NA	hypothetical protein ZEAMMB73_Zm00001d002437 [Zea mays]
Zm00001d049195	Ear	SPE	GO:0005543(phospholipid binding);GO:0012505(endomembrane system);GO:0019898(extrinsic component of membrane)	NA	NA	BEACH domain-containing protein C2 [Zea mays]
Zm00001d050168	Ear	SPE	NA	NA	NA	uncharacterized protein LOC109946021 [Zea mays]
Zm00001d052603	Ear	SPE	GO:0003674(molecular_function);GO:0005634(nucleus);GO:0008150(biological_process)	NA	NA	hypothetical protein ZEAMMB73_Zm00001d052603 [Zea mays]
Zm00001d051341	Ear	SPE	GO:0004672(protein kinase activity);GO:0004712(protein serine/threonine/tyrosine kinase activity);GO:0005524(ATP binding);GO:0005634(nucleus);GO:0005737(cytoplasm);GO:0006468(protein phosphorylation)	NA	NA	Protein kinase superfamily protein with octicosapeptide/Phox/Bem1p domain [Zea mays]
Zm00001d015552	Ear	SPE	NA	NA	NA	hypothetical protein ZEAMMB73_Zm00001d015552 [Zea mays]
Zm00001d038284	Ear	SPE	NA	NA	NA	hypothetical protein ZEAMMB73_Zm00001d038285 [Zea mays]
Zm00001d052538	Ear	SPE	GO:0003674(molecular_function);GO:0005634(nucleus);GO:0008150(biological_process)	NA	NA	uncharacterized protein LOC103654345 [Zea mays]
Zm00001d048313	Ear	SPE	GO:0009507(chloroplast);GO:0009534(chloroplast thylakoid);GO:0009535(chloroplast thylakoid membrane);GO:0016020(membrane);GO:0016021(integral component of membrane)	NA	NA	unknown [Zea mays]
Zm00001d051945	Ear	SPE	GO:0005802(trans-Golgi network);GO:0005886(plasma membrane);GO:0005886(plasma membrane)	NA	NA	phosphate transporter PHO1-2 [Zea mays];Phosphate transporter PHO1-2 [Zea mays]
Zm00001d047000	Ear	SPE	NA	NA	NA	uncharacterized protein LOC100277332 [Zea mays]
Zm00001d038913	Ear	SPE	GO:0005576(extracellular region);GO:0006869(lipid transport);GO:0008289(lipid binding)	NA	NA	nonspecific lipid-transfer protein AKCS9 precursor [Zea mays]
Zm00001d002796	Ear	SPE	GO:0003674(molecular_function);GO:0005737(cytoplasm);GO:0005737(cytoplasm)	NA	NA	uncharacterized protein LOC100280027 [Zea mays];ELMO/CED-12 family protein [Zea mays]
Zm00001d048113	Ear	SPE	GO:0003899(DNA-directed 5'-3' RNA polymerase activity);GO:0008150(biological_process)	NA	NA	uncharacterized protein LOC100279105 [Zea mays]
Zm00001d000071	Ear	SPE	GO:0000325(plant-type vacuole);GO:0005215(transporter activity);GO:0005773(vacuole);GO:0005774(vacuolar membrane);GO:0005794(Golgi apparatus);GO:0005886(plasma membrane);GO:0009705(plant-type vacuole membrane);GO:0015031(protein transport);GO:0015112(nitrate transmembrane transporter activity);GO:0015334(high-affinity oligopeptide transmembrane transporter activity);GO:0015833(peptide transport);…	NA	NA	protein NRT1/ PTR FAMILY 8.3 [Zea mays]
Zm00001d024655	Ear	SPE	GO:0000027(ribosomal large subunit assembly);GO:0003735(structural constituent of ribosome);GO:0006412(translation);GO:0022625(cytosolic large ribosomal subunit)	03010(Ribosome)	K02893	60S ribosomal protein L23a [Zea mays]
Zm00001d011297	Ear	SPE	GO:0003682(chromatin binding);GO:0003700(DNA binding transcription factor activity);GO:0003713(transcription coactivator activity);GO:0004402(histone acetyltransferase activity);GO:0005634(nucleus);GO:0006338(chromatin remodeling);GO:0006357(regulation of transcription by RNA polymerase II);GO:0035066(positive regulation of histone acetylation);GO:0035066(positive regulation of histone acetylatio…	NA	NA	putative MYB DNA-binding domain superfamily protein isoform X3 [Zea mays]
Zm00001d012569	Ear	SPE	NA	NA	NA	uncharacterized protein LOC100193010 [Zea mays]
Zm00001d012474	Ear	SPE	GO:0003824(catalytic activity);GO:0005576(extracellular region);GO:0005773(vacuole);GO:0008150(biological_process)	NA	NA	Thioredoxin superfamily protein [Zea mays]
Zm00001d024465	Ear	SPE	GO:0000325(plant-type vacuole);GO:0005773(vacuole);GO:0005774(vacuolar membrane);GO:0005794(Golgi apparatus);GO:0005886(plasma membrane);GO:0016020(membrane);GO:0042626(ATPase activity, coupled to transmembrane movement of substances)	00190(Oxidative phosphorylation);04145(Phagosome)	K02149	V-type proton ATPase subunit D [Zea mays]
Zm00001d000429	Ear	SPE	NA	NA	NA	uncharacterized protein LOC100279138 [Zea mays]
Zm00001d010587	Ear	SPE	GO:0043161(proteasome-mediated ubiquitin-dependent protein catabolic process);GO:0061630(ubiquitin protein ligase activity)	NA	NA	RING-H2 finger protein ATL66 [Zea mays]
Zm00001d011955	Ear	SPE	GO:0005737(cytoplasm);GO:0030001(metal ion transport);GO:0046914(transition metal ion binding);GO:0046916(cellular transition metal ion homeostasis);GO:0046916(cellular transition metal ion homeostasis)	NA	NA	uncharacterized protein LOC103636331 isoform X2 [Zea mays]
Zm00001d047922	Ear	SPE	GO:0000977(RNA polymerase II regulatory region sequence-specific DNA binding);GO:0003700(DNA binding transcription factor activity);GO:0005634(nucleus);GO:0006357(regulation of transcription by RNA polymerase II)	NA	NA	hypothetical protein ZEAMMB73_Zm00001d047922 [Zea mays]
Zm00001d011887	Ear	SPE	NA	NA	NA	uncharacterized protein LOC103636299 [Zea mays]
Zm00001d046357	Ear	SPE	GO:0004565(beta-galactosidase activity);GO:0005618(cell wall);GO:0005773(vacuole)	00052(Galactose metabolism);00600(Sphingolipid metabolism);00531(Glycosaminoglycan degradation);00604(Glycosphingolipid biosynthesis - ganglio series);00511(Other glycan degradation)	K12309	beta-galactosidase precursor [Zea mays]
Zm00001d036987	Ear	SPE	GO:0003777(microtubule motor activity);GO:0005871(kinesin complex);GO:0007018(microtubule-based movement);GO:0016887(ATPase activity)	NA	NA	P-loop nucleoside triphosphate hydrolase superfamily protein with CH (Calponin Homology) domain [Zea mays]
Zm00001d023728	Ear	SPE	GO:0003676(nucleic acid binding);GO:0005515(protein binding);GO:0005634(nucleus);GO:0006457(protein folding);GO:0008270(zinc ion binding)	NA	NA	DNAJ protein JJJ1-like protein [Zea mays]
Zm00001d009454	Ear	SPE	GO:0003878(ATP citrate synthase activity);GO:0005524(ATP binding);GO:0005737(cytoplasm);GO:0005829(cytosol);GO:0006085(acetyl-CoA biosynthetic process);GO:0006629(lipid metabolic process);GO:0009346(citrate lyase complex);GO:0016020(membrane);GO:0046872(metal ion binding)	00020(Citrate cycle (TCA cycle))	K01648	hypothetical protein ZEAMMB73_Zm00001d009454 [Zea mays]
Zm00001d046236	Ear	SPE	GO:0004674(protein serine/threonine kinase activity);GO:0005524(ATP binding);GO:0005886(plasma membrane);GO:0006468(protein phosphorylation);GO:0016020(membrane);GO:0016021(integral component of membrane);GO:0016301(kinase activity)	NA	NA	receptor-like protein kinase HSL1 [Zea mays]
Zm00001d022210	Ear	SPE	NA	NA	NA	hypothetical protein ZEAMMB73_Zm00001d022210 [Zea mays]
Zm00001d010314	Ear	SPE	GO:0005886(plasma membrane);GO:0006810(transport);GO:0022857(transmembrane transporter activity);GO:0022857(transmembrane transporter activity)	NA	NA	uncharacterized protein LOC100272847 [Zea mays];hypothetical protein ZEAMMB73_Zm00001d010314 [Zea mays]
Zm00001d045667	Ear	SPE	GO:0005215(transporter activity);GO:0005886(plasma membrane);GO:0006857(oligopeptide transport);GO:0010336(gibberellic acid homeostasis);GO:0016020(membrane);GO:0016021(integral component of membrane);GO:0022857(transmembrane transporter activity);GO:0042128(nitrate assimilation);GO:0055085(transmembrane transport);GO:0097708(intracellular vesicle)	NA	NA	uncharacterized protein LOC100191990 [Zea mays]
Zm00001d008601	Ear	SPE	GO:0009908(flower development);GO:0048262(determination of dorsal/ventral asymmetry)	NA	NA	transcription factor DIVARICATA [Zea mays]
Zm00001d019177	Ear	SPE	GO:0003729(mRNA binding);GO:0003824(catalytic activity);GO:0005515(protein binding);GO:0006364(rRNA processing);GO:0008266(poly(U) RNA binding);GO:0009507(chloroplast);GO:0009534(chloroplast thylakoid);GO:0009570(chloroplast stroma);GO:0009579(thylakoid);GO:0009735(response to cytokinin);GO:0009941(chloroplast envelope);GO:0010287(plastoglobule);GO:0019843(rRNA binding);GO:0032544(plastid transla…	NA	NA	Chloroplast stem-loop binding protein of 41 kDa a chloroplastic [Zea mays]
Zm00001d046779	Ear	SPE	GO:0005634(nucleus);GO:0005634(nucleus)	00270(Cysteine and methionine metabolism);00480(Glutathione metabolism);00480(Glutathione metabolism)	K21456	transcription factor bHLH49 [Zea mays];Glutathione synthetase chloroplastic [Zea mays];hypothetical protein ZEAMMB73_Zm00001d036407 [Zea mays]
Zm00001d007168	Ear	SPE	GO:0005634(nucleus);GO:0005886(plasma membrane);GO:0006351(transcription, DNA-templated);GO:0045892(negative regulation of transcription, DNA-templated)	NA	NA	transcription repressor OFP1-like [Zea mays]
Zm00001d046834	Ear	SPE	GO:0008150(biological_process)	NA	NA	low temperature and salt responsive protein [Zea mays]
Zm00001d007057	Ear	SPE	NA	NA	NA	hypothetical protein ZEAMMB73_Zm00001d007057 [Zea mays]
Zm00001d043421	Seed	HSE	NA	NA	NA	hypothetical protein ZEAMMB73_Zm00001d043421 [Zea mays]
Zm00001d042122	Seed	HSE	GO:0005737(cytoplasm);GO:0008146(sulfotransferase activity);GO:0009735(response to cytokinin);GO:0080118(brassinosteroid sulfotransferase activity)	NA	NA	Cytosolic sulfotransferase 17 [Zea mays]
Zm00001d020606	Seed	HSE	GO:0005516(calmodulin binding);GO:0005634(nucleus);GO:0009733(response to auxin)	04075(Plant hormone signal transduction)	K14488	uncharacterized protein LOC103632809 isoform X2 [Zea mays]
Zm00001d016206	Seed	HSE	GO:0003735(structural constituent of ribosome);GO:0006412(translation)	NA	NA	hypothetical protein ZEAMMB73_Zm00001d016206 [Zea mays]
Zm00001d031892	Seed	HSE	GO:0003674(molecular_function);GO:0005575(cellular_component);GO:0008150(biological_process)	NA	NA	uncharacterized protein LOC100273265 [Zea mays]
Zm00001d004130	Seed	HSE	NA	NA	NA	hypothetical protein ZEAMMB73_Zm00001d004130 [Zea mays]
Zm00001d017366	Seed	HSE	GO:0003677(DNA binding);GO:0003700(DNA binding transcription factor activity);GO:0005515(protein binding);GO:0005634(nucleus);GO:0005737(cytoplasm);GO:0006351(transcription, DNA-templated);GO:0006355(regulation of transcription, DNA-templated);GO:0009651(response to salt stress);GO:0009873(ethylene-activated signaling pathway);GO:0043565(sequence-specific DNA binding);GO:0045893(positive regulati…	NA	NA	Ethylene-responsive transcription factor ERF053 [Zea mays]
Zm00001d032947	Seed	HSE	GO:0004568(chitinase activity);GO:0005576(extracellular region);GO:0006032(chitin catabolic process);GO:0008061(chitin binding)	NA	NA	chitinase 2 precursor [Zea mays]
Zm00001d016021	Seed	HSE	GO:0003674(molecular_function);GO:0005634(nucleus);GO:0005794(Golgi apparatus);GO:0009734(auxin-activated signaling pathway);GO:0010222(stem vascular tissue pattern formation);GO:0016021(integral component of membrane)	NA	NA	Protein CONTINUOUS VASCULAR RING 1 [Zea mays]
Zm00001d051072	Seed	HSE	GO:0030586([methionine synthase] reductase activity)	NA	NA	NADPH--cytochrome P450 reductase 2 [Zea mays]
Zm00001d004558	Seed	HSE	NA	NA	NA	probable leucine-rich repeat receptor-like protein kinase At5g49770 [Zea mays]
Zm00001d005700	Seed	HSE	GO:0009533(chloroplast stromal thylakoid);GO:0009535(chloroplast thylakoid membrane);GO:0016688(L-ascorbate peroxidase activity)	00053(Ascorbate and aldarate metabolism);00480(Glutathione metabolism)	K00434	putative L-ascorbate peroxidase 6, chloroplastic [Zea mays]
Zm00001d005763	Seed	HSE	GO:0005737(cytoplasm);GO:0006457(protein folding)	NA	NA	chaperone protein dnaJ 6 [Zea mays]
Zm00001d052172	Seed	HSE	GO:0005509(calcium ion binding)	NA	NA	probable calcium-binding protein CML17 [Zea mays]
Zm00001d041417	Seed	HSE	GO:0003756(protein disulfide isomerase activity);GO:0005788(endoplasmic reticulum lumen);GO:0009960(endosperm development);GO:0034975(protein folding in endoplasmic reticulum);GO:0034976(response to endoplasmic reticulum stress)	04141(Protein processing in endoplasmic reticulum)	K09580	Protein disulfide isomerase-like 1-2 [Zea mays]
Zm00001d029769	Seed	HSE	GO:0005515(protein binding);GO:0005525(GTP binding);GO:0005768(endosome);GO:0005794(Golgi apparatus);GO:0005798(Golgi-associated vesicle);GO:0005829(cytosol);GO:0007264(small GTPase mediated signal transduction);GO:0015031(protein transport);GO:0016004(phospholipase activator activity);GO:0016192(vesicle-mediated transport);GO:0016192(vesicle-mediated transport)	04144(Endocytosis);04144(Endocytosis)	K07937	PREDICTED: ADP-ribosylation factor 1-like [Oryza brachyantha];hypothetical protein ZEAMMB73_Zm00001d029769 [Zea mays]
Zm00001d051504	Seed	HSE	GO:0005345(purine nucleobase transmembrane transporter activity);GO:0006863(purine nucleobase transport);GO:0009507(chloroplast);GO:0016020(membrane);GO:0016021(integral component of membrane)	NA	NA	uncharacterized protein LOC100502445 isoform 1 [Zea mays]
Zm00001d026406	Seed	HSE	NA	NA	NA	hypothetical protein ZEAMMB73_Zm00001d026406 [Zea mays]
Zm00001d040786	Seed	HSE	NA	NA	NA	hypothetical protein ZEAMMB73_Zm00001d040786 [Zea mays]
Zm00001d016939	Seed	HSE	NA	NA	NA	hypothetical protein ZEAMMB73_Zm00001d016939 [Zea mays]
Zm00001d014376	Seed	HSE	GO:0003779(actin binding);GO:0005737(cytoplasm);GO:0005856(cytoskeleton);GO:0007010(cytoskeleton organization);GO:0051015(actin filament binding);GO:0051017(actin filament bundle assembly);GO:0051693(actin filament capping)	NA	NA	Villin-4 [Zea mays]
Zm00001d041818	Seed	HSE	GO:0000981(RNA polymerase II transcription factor activity, sequence-specific DNA binding);GO:0001135(transcription factor activity, RNA polymerase II transcription factor recruiting);GO:0003677(DNA binding);GO:0003700(DNA binding transcription factor activity);GO:0005634(nucleus);GO:0006355(regulation of transcription, DNA-templated);GO:0006357(regulation of transcription by RNA polymerase II);G…	NA	NA	myb-like DNA-binding domain containing protein [Zea mays]
Zm00001d028889	Seed	HSE	GO:0003674(molecular_function);GO:0005576(extracellular region);GO:0005783(endoplasmic reticulum)	NA	NA	uncharacterized protein LOC100276515 [Zea mays]
Zm00001d000320	Seed	HSE	GO:0003674(molecular_function);GO:0005886(plasma membrane);GO:0008150(biological_process);GO:0031225(anchored component of membrane);GO:0046658(anchored component of plasma membrane)	NA	NA	uncharacterized GPI-anchored protein At4g28100 [Zea mays]
Zm00001d025657	Seed	HSE	GO:0005515(protein binding);GO:0005739(mitochondrion);GO:0009055(electron transfer activity);GO:0015035(protein disulfide oxidoreductase activity);GO:0045454(cell redox homeostasis);GO:0046872(metal ion binding);GO:0051537(2 iron, 2 sulfur cluster binding);GO:0051537(2 iron, 2 sulfur cluster binding)	NA	NA	grx_S15.2-glutaredoxin subgroup II [Zea mays]
Zm00001d000360	Seed	HSE	NA	NA	NA	uncharacterized LOC100384433 [Zea mays]
Zm00001d002870	Seed	HSE	GO:0003674(molecular_function);GO:0008150(biological_process);GO:0016021(integral component of membrane);GO:0031225(anchored component of membrane)	NA	NA	uncharacterized protein LOC103646162 [Zea mays]
Zm00001d002806	Seed	HSE	GO:0005634(nucleus);GO:0006355(regulation of transcription, DNA-templated);GO:0009640(photomorphogenesis)	NA	NA	B-box zinc finger protein 20 isoform X2 [Zea mays]
Zm00001d023451	Seed	HSE	GO:0004523(RNA-DNA hybrid ribonuclease activity);GO:0006298(mismatch repair);GO:0032299(ribonuclease H2 complex);GO:0043137(DNA replication, removal of RNA primer)	03030(DNA replication)	K10743	ribonuclease HI large subunit [Zea mays]
Zm00001d023512	Seed	HSE	NA	NA	NA	cysteine proteinase inhibitor 6 [Zea mays]
Zm00001d036802	Seed	HSE	GO:0004185(serine-type carboxypeptidase activity);GO:0006508(proteolysis);GO:0008239(dipeptidyl-peptidase activity)	04075(Plant hormone signal transduction)	K14491	Putative two-component response regulator family protein [Zea mays]
Zm00001d012500	Seed	HSE	GO:0043161(proteasome-mediated ubiquitin-dependent protein catabolic process);GO:0061630(ubiquitin protein ligase activity)	NA	NA	Putative RING zinc finger domain superfamily protein [Zea mays]
Zm00001d047670	Seed	HSE	GO:0004497(monooxygenase activity);GO:0055114(oxidation-reduction process)	00380(Tryptophan metabolism)	K11816	probable indole-3-pyruvate monooxygenase YUCCA9 [Zea mays]
Zm00001d021026	Seed	HSE	GO:0003824(catalytic activity);GO:0005515(protein binding);GO:0005768(endosome);GO:0005794(Golgi apparatus);GO:0005802(trans-Golgi network);GO:0009225(nucleotide-sugar metabolic process);GO:0016021(integral component of membrane);GO:0032580(Golgi cisterna membrane);GO:0033481(galacturonate biosynthetic process);GO:0050378(UDP-glucuronate 4-epimerase activity);GO:0050829(defense response to Gram-n…	00520(Amino sugar and nucleotide sugar metabolism)	K08679	protein capI [Zea mays]
Zm00001d048826	Seed	HSE	NA	NA	NA	uncharacterized protein LOC103652772 [Zea mays]
Zm00001d032363	Seed	HSE	GO:0005515(protein binding);GO:0005516(calmodulin binding);GO:0005634(nucleus);GO:0005829(cytosol);GO:0005886(plasma membrane);GO:0030414(peptidase inhibitor activity);GO:0042742(defense response to bacterium);GO:0046872(metal ion binding)	NA	NA	Pirin-like protein 2, partial [Zea mays]
Zm00001d032408	Seed	HSE	GO:0004674(protein serine/threonine kinase activity);GO:0005886(plasma membrane);GO:0006468(protein phosphorylation);GO:0006952(defense response);GO:0009506(plasmodesma);GO:0009506(plasmodesma)	NA	NA	G-type lectin S-receptor-like serine/threonine-protein kinase B120 [Zea mays];receptor-like serine/threonine-protein kinase SD1-8 [Zea mays]
Zm00001d046888	Seed	HSE	GO:0003700(DNA binding transcription factor activity);GO:0005515(protein binding);GO:0005634(nucleus);GO:0005737(cytoplasm);GO:0006351(transcription, DNA-templated);GO:0006355(regulation of transcription, DNA-templated);GO:0008270(zinc ion binding);GO:0009640(photomorphogenesis);GO:0009785(blue light signaling pathway);GO:0009909(regulation of flower development);GO:0010017(red or far-red light s…	NA	NA	B-box zinc finger family protein [Zea mays]
Zm00001d021649	Seed	HSE	GO:0003924(GTPase activity);GO:0005515(protein binding);GO:0005525(GTP binding);GO:0005634(nucleus)	NA	NA	septum-promoting GTP-binding protein 1 [Zea mays]
Zm00001d033624	Seed	HSE	GO:0002215(defense response to nematode);GO:0050832(defense response to fungus);GO:0050832(defense response to fungus)	00591(Linoleic acid metabolism);00591(Linoleic acid metabolism)	K15718	linoleate 9S-lipoxygenase4 [Zea mays];lipoxygenase4 [Zea mays]
Zm00001d021367	Seed	HSE	GO:0004356(glutamate-ammonia ligase activity);GO:0005737(cytoplasm);GO:0005829(cytosol);GO:0008017(microtubule binding);GO:0009399(nitrogen fixation);GO:0009617(response to bacterium);GO:0009737(response to abscisic acid);GO:0010311(lateral root formation);GO:0043015(gamma-tubulin binding);GO:0043621(protein self-association);GO:0048829(root cap development);GO:0048829(root cap development)	00630(Glyoxylate and dicarboxylate metabolism);00910(Nitrogen metabolism);00250(Alanine, aspartate and glutamate metabolism);00220(Arginine biosynthesis);00220(Arginine biosynthesis)	K01915	glutamate-ammonia ligase [Zea mays]
Zm00001d010742	Seed	HSE	GO:0005575(cellular_component);GO:0008150(biological_process);GO:0008270(zinc ion binding)	NA	NA	putative pentatricopeptide repeat-containing protein At3g23330 [Zea mays]
Zm00001d021443	Seed	HSE	GO:0004497(monooxygenase activity);GO:0055114(oxidation-reduction process)	NA	NA	putative flavin-containing monooxygenase 1 [Zea mays]
Zm00001d032604	Seed	PHCE	GO:0009507(chloroplast);GO:0016020(membrane);GO:0016021(integral component of membrane);GO:0031969(chloroplast membrane);GO:0031969(chloroplast membrane)	NA	NA	WAT1-related protein chloroplastic [Zea mays];WAT1-related protein At3g02690, chloroplastic [Zea mays]
Zm00001d042684	Seed	PHCE	GO:0005215(transporter activity);GO:0005886(plasma membrane);GO:0006857(oligopeptide transport);GO:0015706(nitrate transport);GO:0016020(membrane);GO:0016021(integral component of membrane);GO:0022857(transmembrane transporter activity);GO:0042938(dipeptide transport);GO:0055085(transmembrane transport);GO:0055085(transmembrane transport)	NA	NA	Protein NRT1/ PTR FAMILY 5.10 [Zea mays];uncharacterized protein LOC100502313 isoform X1 [Zea mays]
Zm00001d029590	Seed	PHCE	GO:0016787(hydrolase activity)	NA	NA	Sigma factor sigB regulation protein rsbQ [Zea mays]
Zm00001d028771	Seed	PHCE	GO:0004839(ubiquitin activating enzyme activity);GO:0004842(ubiquitin-protein transferase activity);GO:0005634(nucleus);GO:0005829(cytosol);GO:0019941(modification-dependent protein catabolic process);GO:0019941(modification-dependent protein catabolic process)	04120(Ubiquitin mediated proteolysis);04120(Ubiquitin mediated proteolysis)	K03178	ubiquitin-activating enzyme E1 3 isoform X1 [Zea mays];Ubiquitin-activating enzyme E1 2 [Zea mays];Ubiquitin-activating enzyme E1 2, partial [Zea mays]
Zm00001d016992	Seed	PHCE	NA	NA	NA	OSJNBb0048E02.16-like protein [Zea mays]
Zm00001d050055	Seed	PHCE	NA	NA	NA	glycine-rich cell wall structural protein [Zea mays]
Zm00001d025672	Seed	PHCE	GO:0005886(plasma membrane);GO:0016020(membrane);GO:0031225(anchored component of membrane);GO:0046658(anchored component of plasma membrane)	NA	NA	fasciclin-like arabinogalactan protein 7 [Zea mays]
Zm00001d037318	Seed	PHCE	GO:0005777(peroxisome);GO:0006631(fatty acid metabolic process);GO:0016874(ligase activity)	NA	NA	Putative AMP-dependent synthetase and ligase superfamily protein [Zea mays]
Zm00001d013334	Seed	PHCE	GO:0003735(structural constituent of ribosome);GO:0006412(translation);GO:0006412(translation)	NA	NA	Folate transporter 1 chloroplastic [Zea mays];uncharacterized LOC100192670 [Zea mays]
Zm00001d014614	Seed	PHCE	GO:0004553(hydrolase activity, hydrolyzing O-glycosyl compounds);GO:0005576(extracellular region);GO:0005618(cell wall);GO:0005794(Golgi apparatus);GO:0010411(xyloglucan metabolic process);GO:0016762(xyloglucan:xyloglucosyl transferase activity);GO:0016798(hydrolase activity, acting on glycosyl bonds);GO:0042546(cell wall biogenesis);GO:0048046(apoplast);GO:0071555(cell wall organization)	04075(Plant hormone signal transduction)	K14504	xyloglucan endotransglycosylase homolog 1 [Zea mays]
Zm00001d049398	Seed	PHCE	GO:0000287(magnesium ion binding);GO:0003824(catalytic activity);GO:0005524(ATP binding);GO:0005622(intracellular);GO:0005634(nucleus);GO:0005737(cytoplasm);GO:0009611(response to wounding);GO:0016310(phosphorylation);GO:0032957(inositol trisphosphate metabolic process);GO:0047325(inositol tetrakisphosphate 1-kinase activity);GO:0052725(inositol-1,3,4-trisphosphate 6-kinase activity);GO:0052726(i…	00562(Inositol phosphate metabolism);04070(Phosphatidylinositol signaling system);04070(Phosphatidylinositol signaling system)	K00913;K20279	hypothetical protein ZEAMMB73_Zm00001d049398 [Zea mays]
Zm00001d036535	Seed	PHCE	GO:0005509(calcium ion binding);GO:0005515(protein binding);GO:0008266(poly(U) RNA binding);GO:0009507(chloroplast);GO:0009534(chloroplast thylakoid);GO:0009535(chloroplast thylakoid membrane);GO:0009543(chloroplast thylakoid lumen);GO:0009570(chloroplast stroma);GO:0009579(thylakoid);GO:0009654(photosystem II oxygen evolving complex);GO:0010205(photoinhibition);GO:0010207(photosystem II assembly…	00195(Photosynthesis)	K02716	uncharacterized LOC100272890 [Zea mays]
Zm00001d033527	Seed	PHCE	GO:0009507(chloroplast);GO:0015095(magnesium ion transmembrane transporter activity);GO:0015693(magnesium ion transport);GO:0015693(magnesium ion transport)	NA	NA	magnesium transporter12 [Zea mays];GMN10 [Zea mays]
Zm00001d033357	Seed	PHCE	GO:0005515(protein binding)	NA	NA	14-3-3-like protein GF14-D [Zea mays]
Zm00001d006596	Seed	SPE	GO:0003746(translation elongation factor activity);GO:0003924(GTPase activity);GO:0005622(intracellular)	03013(RNA transport)	K03231	elongation factor 1-alpha [Zea mays]
Zm00001d029226	Seed	SPE	GO:0005794(Golgi apparatus);GO:0016021(integral component of membrane);GO:0016021(integral component of membrane)	NA	NA	Rhomboid-like protein 19 [Zea mays]
Zm00001d020887	Seed	SPE	GO:0004190(aspartic-type endopeptidase activity);GO:0006508(proteolysis);GO:0030163(protein catabolic process)	NA	NA	aspartyl protease family protein At5g10770 [Zea mays]
Zm00001d043477	Seed	SPE	GO:0009834(plant-type secondary cell wall biogenesis);GO:0009834(plant-type secondary cell wall biogenesis)	NA	NA	cellulose synthase 11 [Zea mays]
Zm00001d017199	Seed	SPE	GO:0005215(transporter activity);GO:0005576(extracellular region);GO:0005737(cytoplasm);GO:0005739(mitochondrion);GO:0005773(vacuole);GO:0005774(vacuolar membrane);GO:0005783(endoplasmic reticulum);GO:0005794(Golgi apparatus);GO:0005829(cytosol);GO:0005886(plasma membrane);GO:0006629(lipid metabolic process);GO:0006810(transport);GO:0006883(cellular sodium ion homeostasis);GO:0009408(response to …	NA	NA	uncharacterized protein LOC100272963 [Zea mays]
Zm00001d018404	Seed	SPE	GO:0004566(beta-glucuronidase activity);GO:0005576(extracellular region);GO:0005765(lysosomal membrane);GO:0009505(plant-type cell wall);GO:0016020(membrane);GO:0016798(hydrolase activity, acting on glycosyl bonds);GO:0016798(hydrolase activity, acting on glycosyl bonds)	00531(Glycosaminoglycan degradation);00531(Glycosaminoglycan degradation)	K07964	uncharacterized protein LOC100501670 isoform X2 [Zea mays];uncharacterized protein LOC100501670 precursor [Zea mays]
Zm00001d007687	Seed	SPE	GO:0005829(cytosol);GO:0016491(oxidoreductase activity);GO:0055114(oxidation-reduction process)	00960(Tropane, piperidine and pyridine alkaloid biosynthesis)	K08081	Tropinone reductase-like protein [Zea mays]
Zm00001d032616	Seed	SPE	GO:0002181(cytoplasmic translation);GO:0003723(RNA binding);GO:0003735(structural constituent of ribosome);GO:0005634(nucleus);GO:0005737(cytoplasm);GO:0005840(ribosome);GO:0006412(translation);GO:0015935(small ribosomal subunit);GO:0016567(protein ubiquitination);GO:0019941(modification-dependent protein catabolic process);GO:0022627(cytosolic small ribosomal subunit);GO:0031386(protein tag);GO:…	03010(Ribosome)	K02977	40S ribosomal protein S27a [Zea mays]
Zm00001d031192	Seed	SPE	NA	NA	NA	hypothetical protein ZEAMMB73_Zm00001d031192 [Zea mays]
Zm00001d043204	Seed	SPE	GO:0003677(DNA binding);GO:0003700(DNA binding transcription factor activity);GO:0005515(protein binding);GO:0005622(intracellular);GO:0005634(nucleus);GO:0006351(transcription, DNA-templated);GO:0006355(regulation of transcription, DNA-templated);GO:0006952(defense response);GO:0009873(ethylene-activated signaling pathway)	NA	NA	ethylene-responsive transcription factor 12 [Zea mays]
Zm00001d041374	Seed	SPE	GO:0009813(flavonoid biosynthetic process);GO:0043231(intracellular membrane-bounded organelle);GO:0052696(flavonoid glucuronidation);GO:0080043(quercetin 3-O-glucosyltransferase activity);GO:0080044(quercetin 7-O-glucosyltransferase activity)	NA	NA	uncharacterized protein LOC100279846 [Zea mays]
Zm00001d041326	Seed	SPE	GO:0003674(molecular_function);GO:0005739(mitochondrion);GO:0008150(biological_process)	NA	NA	Putative pentatricopeptide repeat-containing protein [Zea mays]
Zm00001d018827	Seed	SPE	GO:0005634(nucleus);GO:0009055(electron transfer activity);GO:0015035(protein disulfide oxidoreductase activity);GO:0045454(cell redox homeostasis)	NA	NA	uncharacterized protein At5g39865 [Zea mays]
Zm00001d028264	Seed	SPE	GO:0005737(cytoplasm);GO:0008759(UDP-3-O-[3-hydroxymyristoyl] N-acetylglucosamine deacetylase activity);GO:0009245(lipid A biosynthetic process);GO:0009245(lipid A biosynthetic process)	NA	NA	probable UDP-3-O-acyl-N-acetylglucosamine deacetylase 2, mitochondrial [Zea mays];UDP-3-O-acyl N-acetylglycosamine deacetylase family protein [Zea mays]
Zm00001d017597	Seed	SPE	GO:0006817(phosphate ion transport);GO:0009705(plant-type vacuole membrane);GO:0016021(integral component of membrane);GO:0055085(transmembrane transport);GO:1905011(transmembrane phosphate ion transport from cytosol to vacuole);GO:1905011(transmembrane phosphate ion transport from cytosol to vacuole)	NA	NA	uncharacterized protein LOC100501893 isoform X1 [Zea mays];SPX domain-containing membrane protein [Zea mays]
Zm00001d041144	Seed	SPE	GO:0005507(copper ion binding);GO:0005730(nucleolus);GO:0005739(mitochondrion);GO:0005753(mitochondrial proton-transporting ATP synthase complex);GO:0008270(zinc ion binding);GO:0009507(chloroplast);GO:0009555(pollen development);GO:0016020(membrane);GO:0045263(proton-transporting ATP synthase complex, coupling factor F(o));GO:0050897(cobalt ion binding)	03013(RNA transport)	K03245	putative ATP synthase 24 kDa subunit mitochondrial [Zea mays]
Zm00001d019915	Seed	SPE	GO:0003674(molecular_function);GO:0005886(plasma membrane);GO:0006412(translation);GO:0016021(integral component of membrane)	NA	NA	hypothetical protein ZEAMMB73_Zm00001d019915 [Zea mays]
Zm00001d029373	Seed	SPE	GO:0004185(serine-type carboxypeptidase activity);GO:0051603(proteolysis involved in cellular protein catabolic process)	NA	NA	Serine carboxypeptidase-like 40 [Zea mays]
Zm00001d041051	Seed	SPE	GO:0004683(calmodulin-dependent protein kinase activity);GO:0005516(calmodulin binding);GO:0005634(nucleus);GO:0005737(cytoplasm);GO:0005886(plasma membrane);GO:0009738(abscisic acid-activated signaling pathway);GO:0009931(calcium-dependent protein serine/threonine kinase activity);GO:0018105(peptidyl-serine phosphorylation);GO:0035556(intracellular signal transduction);GO:0046777(protein autopho…	NA	NA	CDPK-related kinase 3 [Zea mays]
Zm00001d029397	Seed	SPE	GO:0034638(phosphatidylcholine catabolic process)	00564(Glycerophospholipid metabolism);00565(Ether lipid metabolism);04144(Endocytosis)	K01115	phospholipase D family protein isoform X1 [Zea mays]
Zm00001d017329	Seed	SPE	GO:0009813(flavonoid biosynthetic process);GO:0043231(intracellular membrane-bounded organelle);GO:0052696(flavonoid glucuronidation);GO:0080043(quercetin 3-O-glucosyltransferase activity);GO:0080044(quercetin 7-O-glucosyltransferase activity)	NA	NA	UDP-glycosyltransferase 82A1 [Zea mays]
Zm00001d015481	Seed	SPE	GO:0003735(structural constituent of ribosome);GO:0006412(translation);GO:0022627(cytosolic small ribosomal subunit)	03010(Ribosome)	K02987	40S ribosomal protein S4-3 [Zea mays]
Zm00001d026181	Seed	SPE	GO:0000981(RNA polymerase II transcription factor activity, sequence-specific DNA binding);GO:0003677(DNA binding);GO:0005654(nucleoplasm);GO:0005737(cytoplasm)	NA	NA	General transcription factor 2-related zinc finger protein [Zea mays]
Zm00001d017947	Seed	SPE	GO:0003777(microtubule motor activity);GO:0005737(cytoplasm);GO:0005875(microtubule associated complex);GO:0007017(microtubule-based process);GO:0060271(cilium assembly)	NA	NA	microtubule motor [Zea mays]
Zm00001d017930	Seed	SPE	GO:0003723(RNA binding);GO:0005515(protein binding);GO:0006397(mRNA processing);GO:0009409(response to cold);GO:0009507(chloroplast);GO:1900871(chloroplast mRNA modification);GO:1900871(chloroplast mRNA modification)	NA	NA	organelle RRM protein1 [Zea mays];organelle RRM domain-containing protein 1, chloroplastic isoform X1 [Zea mays]
Zm00001d016648	Seed	SPE	GO:0005634(nucleus);GO:0005737(cytoplasm);GO:0006952(defense response);GO:0016740(transferase activity);GO:0043067(regulation of programmed cell death);GO:0043161(proteasome-mediated ubiquitin-dependent protein catabolic process);GO:0046872(metal ion binding)	NA	NA	putative BOI-related E3 ubiquitin-protein ligase 2 [Zea mays]
Zm00001d015361	Seed	SPE	NA	NA	NA	Transducin/WD40 repeat-like superfamily protein [Zea mays]
Zm00001d029839	Seed	SPE	GO:0003676(nucleic acid binding);GO:0004527(exonuclease activity);GO:0005622(intracellular);GO:0005634(nucleus);GO:0008408(3'-5' exonuclease activity);GO:0016740(transferase activity);GO:0046872(metal ion binding);GO:0005737(cytoplasm);GO:0005737(cytoplasm)	NA	NA	Protein NEN2 [Zea mays];uncharacterized protein LOC100272294 isoform X1 [Zea mays];uncharacterized protein LOC100272294 [Zea mays]
Zm00001d005719	Seed	SPE	GO:0005575(cellular_component);GO:0008152(metabolic process);GO:0016846(carbon-sulfur lyase activity)	NA	NA	carbon-sulfur lyases [Zea mays]
Zm00001d029721	Seed	SPE	GO:0004674(protein serine/threonine kinase activity);GO:0005524(ATP binding);GO:0005886(plasma membrane);GO:0006468(protein phosphorylation);GO:0016021(integral component of membrane);GO:0016301(kinase activity);GO:0046777(protein autophosphorylation);GO:0046777(protein autophosphorylation)	NA	NA	uncharacterized protein LOC100384693 [Zea mays];putative protein kinase superfamily protein isoform X1 [Zea mays]
Zm00001d040100	Seed	SPE	NA	NA	NA	hypothetical protein ZEAMMB73_Zm00001d040100 [Zea mays]
Zm00001d025221	Seed	SPE	GO:0004672(protein kinase activity);GO:0004674(protein serine/threonine kinase activity);GO:0005524(ATP binding);GO:0005886(plasma membrane);GO:0006468(protein phosphorylation);GO:0007169(transmembrane receptor protein tyrosine kinase signaling pathway);GO:0009506(plasmodesma);GO:0016021(integral component of membrane)	03013(RNA transport)	K03250	putative inactive leucine-rich repeat receptor-like protein kinase [Zea mays]
Zm00001d038436	Seed	SPE	GO:0004864(protein phosphatase inhibitor activity);GO:0005634(nucleus);GO:0005737(cytoplasm);GO:0009738(abscisic acid-activated signaling pathway);GO:0010427(abscisic acid binding);GO:0080163(regulation of protein serine/threonine phosphatase activity)	04016(MAPK signaling pathway - plant);04075(Plant hormone signal transduction)	K14496	uncharacterized LOC100216590 [Zea mays]
Zm00001d002416	Seed	SPE	GO:0005634(nucleus);GO:0008270(zinc ion binding);GO:0008270(zinc ion binding)	NA	NA	putative RING zinc finger domain superfamily protein [Zea mays];RING/U-box superfamily protein [Zea mays]
Zm00001d051465	Seed	SPE	GO:0005515(protein binding);GO:0010022(meristem determinacy);GO:0010093(specification of floral organ identity);GO:0045893(positive regulation of transcription, DNA-templated);GO:0045893(positive regulation of transcription, DNA-templated)	NA	NA	Agamous-like MADS-box protein AGL6 [Zea mays];MADS box protein [Zea mays]
Zm00001d039606	Seed	SPE	GO:0015194(L-serine transmembrane transporter activity);GO:0016021(integral component of membrane);GO:0016021(integral component of membrane)	NA	NA	Serinc-domain containing serine and sphingolipid biosynthesis protein [Zea mays]
Zm00001d040624	Seed	SPE	NA	NA	NA	protein DOG1-like 4 [Zea mays]
Zm00001d041991	Seed	SPE	GO:0016787(hydrolase activity)	NA	NA	Beta-fructofuranosidase insoluble isoenzyme CWINV3 [Zea mays]
Zm00001d028871	Seed	SPE	GO:0006891(intra-Golgi vesicle-mediated transport);GO:0017119(Golgi transport complex)	NA	NA	uncharacterized protein LOC111589255 [Zea mays]
Zm00001d012325	Seed	SPE	GO:0006396(RNA processing);GO:0009507(chloroplast)	NA	NA	uncharacterized protein LOC100275415 [Zea mays]
Zm00001d049529	Seed	SPE	GO:0003677(DNA binding);GO:0003700(DNA binding transcription factor activity);GO:0005634(nucleus);GO:0006351(transcription, DNA-templated);GO:0006355(regulation of transcription, DNA-templated);GO:0008289(lipid binding);GO:0009855(determination of bilateral symmetry);GO:0009965(leaf morphogenesis);GO:0010014(meristem initiation);GO:0010073(meristem maintenance);GO:0010075(regulation of meristem g…	NA	NA	Homeobox-leucine zipper protein REVOLUTA [Zea mays];homeobox-leucine zipper protein HOX10 [Zea mays]
Zm00001d014877	Seed	SPE	GO:0000050(urea cycle);GO:0004585(ornithine carbamoyltransferase activity);GO:0005737(cytoplasm);GO:0042450(arginine biosynthetic process via ornithine);GO:0043231(intracellular membrane-bounded organelle)	00220(Arginine biosynthesis)	K00611	Calreticulin-3, partial [Zea mays]
Zm00001d000134	Seed	SPE	NA	NA	NA	two-component response regulator ORR29 [Zea mays]
Zm00001d037457	Seed	SPE	GO:0000027(ribosomal large subunit assembly);GO:0003735(structural constituent of ribosome);GO:0006412(translation);GO:0022625(cytosolic large ribosomal subunit)	03010(Ribosome)	K02893	LOW QUALITY PROTEIN: uncharacterized protein LOC103635211, partial [Zea mays]
Zm00001d014723	Seed	SPE	GO:0003677(DNA binding);GO:0003700(DNA binding transcription factor activity);GO:0005515(protein binding);GO:0005634(nucleus);GO:0005739(mitochondrion);GO:0006351(transcription, DNA-templated);GO:0006355(regulation of transcription, DNA-templated);GO:0009908(flower development);GO:0010088(phloem development);GO:0010089(xylem development);GO:0045893(positive regulation of transcription, DNA-templa…	04075(Plant hormone signal transduction);04075(Plant hormone signal transduction)	K14491	hypothetical protein ZEAMMB73_Zm00001d014723 [Zea mays];uncharacterized protein LOC103626423 isoform X2 [Zea mays]
Zm00001d013402	Seed	SPE	GO:0005634(nucleus);GO:0005634(nucleus)	04712(Circadian rhythm - plant);04712(Circadian rhythm - plant)	K12120	RecName: Full=Phytochrome A;phytochromeA2 [Zea mays]
Zm00001d048142	Seed	SPE	GO:0003779(actin binding);GO:0005618(cell wall);GO:0005634(nucleus);GO:0005730(nucleolus);GO:0005737(cytoplasm);GO:0005819(spindle);GO:0005886(plasma membrane);GO:0009524(phragmoplast);GO:0016021(integral component of membrane)	NA	NA	Formin-like protein 6 [Zea mays]
Zm00001d051611	Seed	SPE	GO:0005737(cytoplasm);GO:0030001(metal ion transport);GO:0046914(transition metal ion binding);GO:0046916(cellular transition metal ion homeostasis)	NA	NA	unknown [Zea mays]
Zm00001d002610	Seed	SPE	GO:0004497(monooxygenase activity);GO:0005506(iron ion binding);GO:0005783(endoplasmic reticulum);GO:0016021(integral component of membrane);GO:0016705(oxidoreductase activity, acting on paired donors, with incorporation or reduction of molecular oxygen);GO:0019825(oxygen binding);GO:0020037(heme binding);GO:0055114(oxidation-reduction process)	00071(Fatty acid degradation);00073(Cutin, suberine and wax biosynthesis)	K20495	cytochrome P450 family 704 subfamily A polypeptide 2 [Zea mays]
Zm00001d048014	Seed	SPE	GO:0003674(molecular_function);GO:0005576(extracellular region);GO:0051707(response to other organism)	03440(Homologous recombination)	K12173	putative thaumatin domain family protein precursor [Zea mays]
Zm00001d024096	Seed	SPE	GO:0004222(metalloendopeptidase activity);GO:0005515(protein binding);GO:0005886(plasma membrane);GO:0006508(proteolysis);GO:0016020(membrane);GO:0071586(CAAX-box protein processing)	NA	NA	Peptidase family M48 family protein [Zea mays]
Zm00001d036761	Seed	SPE	NA	NA	NA	unknown [Zea mays]
Zm00001d050918	Seed	SPE	NA	NA	NA	uncharacterized protein LOC100275671 [Zea mays]
Zm00001d011403	Seed	SPE	GO:0003700(DNA binding transcription factor activity);GO:0005634(nucleus);GO:0006351(transcription, DNA-templated);GO:0006355(regulation of transcription, DNA-templated);GO:0009555(pollen development);GO:0009793(embryo development ending in seed dormancy);GO:0043565(sequence-specific DNA binding)	04016(MAPK signaling pathway - plant);04626(Plant-pathogen interaction)	K13425	WRKY transcription factor 22 [Zea mays]
Zm00001d024520	Seed	SPE	GO:0005634(nucleus);GO:0008270(zinc ion binding);GO:0016021(integral component of membrane)	04141(Protein processing in endoplasmic reticulum)	K10666	putative RING/U-box superfamily protein [Zea mays]
Zm00001d025788	Seed	SPE	GO:0005249(voltage-gated potassium channel activity);GO:0005634(nucleus);GO:0006813(potassium ion transport);GO:0008076(voltage-gated potassium channel complex);GO:0016020(membrane);GO:0016567(protein ubiquitination);GO:0051260(protein homooligomerization)	NA	NA	BTB/POZ domain-containing protein At2g24240 [Zea mays]
Zm00001d012432	Seed	SPE	GO:0009699(phenylpropanoid biosynthetic process);GO:0042349(guiding stereospecific synthesis activity)	NA	NA	Dirigent protein 25 [Zea mays]
Zm00001d013814	Seed	SPE	NA	NA	NA	pentatricopeptide repeat-containing protein At1g09900 [Zea mays]
Zm00001d023936	Seed	SPE	GO:0003954(NADH dehydrogenase activity);GO:0005886(plasma membrane);GO:0016021(integral component of membrane);GO:0051536(iron-sulfur cluster binding)	NA	NA	CASP-like protein 2U1 [Zea mays]
Zm00001d010667	Seed	SPE	GO:0003677(DNA binding);GO:0003700(DNA binding transcription factor activity);GO:0005515(protein binding);GO:0005634(nucleus);GO:0005737(cytoplasm);GO:0006351(transcription, DNA-templated);GO:0006355(regulation of transcription, DNA-templated);GO:0006970(response to osmotic stress);GO:0009409(response to cold);GO:0009651(response to salt stress);GO:0042538(hyperosmotic salinity response);GO:00428…	NA	NA	putative bZIP transcription factor superfamily protein isoform X1 [Zea mays];putative bZIP transcription factor superfamily protein [Zea mays]
Zm00001d023918	Seed	SPE	GO:0003993(acid phosphatase activity);GO:0004722(protein serine/threonine phosphatase activity);GO:0005576(extracellular region);GO:0005618(cell wall);GO:0005829(cytosol);GO:0009505(plant-type cell wall);GO:0009506(plasmodesma);GO:0016036(cellular response to phosphate starvation);GO:0046872(metal ion binding);GO:0005615(extracellular space);GO:0030145(manganese ion binding);GO:0030145(manganese …	NA	NA	Purple acid phosphatase 10 [Zea mays];purple acid phosphatase precursor [Zea mays]
Zm00001d011826	Seed	SPE	GO:0005886(plasma membrane);GO:0009507(chloroplast);GO:0009535(chloroplast thylakoid membrane);GO:0010258(NADH dehydrogenase complex (plastoquinone) assembly);GO:0010598(NAD(P)H dehydrogenase complex (plastoquinone));GO:0016655(oxidoreductase activity, acting on NAD(P)H, quinone or similar compound as acceptor);GO:0048038(quinone binding);GO:0055114(oxidation-reduction process)	NA	NA	NAD(P)H-quinone oxidoreductase subunit O, chloroplastic [Zea mays]
Zm00001d008223	Seed	SPE	GO:0000054(ribosomal subunit export from nucleus);GO:0000460(maturation of 5.8S rRNA);GO:0000470(maturation of LSU-rRNA);GO:0005730(nucleolus);GO:0005829(cytosol);GO:0030687(preribosome, large subunit precursor);GO:0043023(ribosomal large subunit binding);GO:1902626(assembly of large subunit precursor of preribosome)	03008(Ribosome biogenesis in eukaryotes)	K03264	eukaryotic translation initiation factor 6 [Zea mays]
Zm00001d022514	Seed	SPE	GO:0003674(molecular_function);GO:0005739(mitochondrion);GO:0008150(biological_process)	NA	NA	uncharacterized protein LOC100191293 [Zea mays]
Zm00001d045090	Seed	SPE	GO:0003723(RNA binding);GO:0004519(endonuclease activity);GO:0005739(mitochondrion);GO:0009451(RNA modification);GO:0043231(intracellular membrane-bounded organelle)	NA	NA	pentatricopeptide repeat-containing protein At2g03380, mitochondrial [Zea mays]
Zm00001d034206	Seed	SPE	GO:0003674(molecular_function);GO:0005634(nucleus);GO:0008150(biological_process)	00052(Galactose metabolism);00561(Glycerolipid metabolism);00600(Sphingolipid metabolism);00603(Glycosphingolipid biosynthesis - globo and isoglobo series)	K07407	uncharacterized protein LOC100383269 [Zea mays]
Zm00001d024927	Seed	SPE	GO:0005737(cytoplasm);GO:0008150(biological_process);GO:0008270(zinc ion binding);GO:0008270(zinc ion binding)	NA	NA	RING/U-box superfamily protein [Zea mays];protein binding protein [Zea mays]
Zm00001d024905	Seed	SPE	NA	NA	NA	uncharacterized protein LOC100277156 [Zea mays]
Zm00001d031133	Seed	SPE	NA	NA	NA	hypothetical protein ZEAMMB73_Zm00001d031133 [Zea mays]
Zm00001d032458	Seed	SPE	GO:0016020(membrane);GO:0016709(oxidoreductase activity, acting on paired donors, with incorporation or reduction of molecular oxygen, NAD(P)H as one donor, and incorporation of one atom of oxygen);GO:0044550(secondary metabolite biosynthetic process)	NA	NA	cytochrome P450 family 87 subfamily A polypeptide 6 [Zea mays]
Zm00001d033719	Seed	SPE	GO:0003700(DNA binding transcription factor activity);GO:0005515(protein binding);GO:0005634(nucleus);GO:0006355(regulation of transcription, DNA-templated);GO:0008270(zinc ion binding);GO:0016020(membrane)	04712(Circadian rhythm - plant)	K12135	Zinc finger protein CONSTANS-LIKE 7, partial [Zea mays]
Zm00001d019230	Seed	SPE	GO:0003677(DNA binding);GO:0003700(DNA binding transcription factor activity);GO:0005515(protein binding);GO:0005634(nucleus);GO:0006351(transcription, DNA-templated);GO:0006355(regulation of transcription, DNA-templated);GO:0007275(multicellular organism development);GO:0009408(response to heat);GO:0009873(ethylene-activated signaling pathway);GO:0009908(flower development);GO:0010073(meristem m…	NA	NA	sister of indeterminate spikelet1 [Zea mays];sister of indeterminate spikelet 1 [Zea mays];sister of indeterminate spikelet 1 isoform X1 [Zea mays]
Zm00001d008514	Seed	SPE	GO:0005634(nucleus);GO:0005737(cytoplasm);GO:0006915(apoptotic process);GO:0043161(proteasome-mediated ubiquitin-dependent protein catabolic process);GO:0061630(ubiquitin protein ligase activity)	04120(Ubiquitin mediated proteolysis)	K04506	E3 ubiquitin-protein ligase SINA-like 5 [Zea mays]
Zm00001d019027	Seed	SPE	NA	NA	NA	maternally expressed gene3 [Zea mays];meg3 precursor [Zea mays]
Zm00001d035984	Seed	SPE	GO:0016985(mannan endo-1,4-beta-mannosidase activity);GO:0046355(mannan catabolic process);GO:0046355(mannan catabolic process)	00051(Fructose and mannose metabolism);00051(Fructose and mannose metabolism)	K19355	hypothetical protein ZEAMMB73_Zm00001d035984 [Zea mays]
Zm00001d044021	Seed	SPE	GO:0009507(chloroplast)	00020(Citrate cycle (TCA cycle));00480(Glutathione metabolism);04146(Peroxisome)	K00031	cytosolic isocitrate dehydrogenase [NADP]-like [Sorghum bicolor]
Zm00001d032104	Seed	SPE	GO:0003779(actin binding);GO:0005829(cytosol);GO:0005886(plasma membrane);GO:0007010(cytoskeleton organization);GO:0007163(establishment or maintenance of cell polarity);GO:0007165(signal transduction);GO:0008154(actin polymerization or depolymerization);GO:0008179(adenylate cyclase binding);GO:0009826(unidimensional cell growth);GO:0030036(actin cytoskeleton organization);GO:0030864(cortical act…	NA	NA	cyclase-associated protein 1 [Zea mays]
Zm00001d021451	Seed	SPE	GO:0005634(nucleus);GO:0008568(microtubule-severing ATPase activity);GO:0031122(cytoplasmic microtubule organization)	NA	NA	hypothetical protein ZEAMMB73_Zm00001d021451 [Zea mays]
Zm00001d007127	Seed	SPE	NA	NA	NA	Pentatricopeptide repeat-containing protein [Zea mays]
Zm00001d019122	Seed	SPE	NA	NA	NA	uncharacterized protein LOC100277810 [Zea mays]
