# Supplementary material for: Transcriptome Reveals Allele Contribution to Heterosis in Maize
Source: Front Plant Sci. 2021 Sep 23;12:739072. doi: 10.3389/fpls.2021.739072 (PMC8494984; doi:10.3389/fpls.2021.739072)
Supplement: Supplementary Table 4 — Details of Zhengdan958-specific genes in Gene ontology. Gene Ontology analysis were conducted with three categories of Biological Process, Cellular Component and Molecular Function in GO Term (level 1) by the Zhengdan958-specific genes, which were describes the molecular functions the gene products may perform, the cellular environment in which they are exposed, and the biological processes involved. The genes were assigned to the GO Term (level 2) listed with the rank in order of most to least of gene numbers. [file Table_4.XLSX]

## Sheet: Sheet1
GO ID (level1)	GO Term (level1)	GO ID (level2)	GO Term (level2)	Number of genes	Genes
GO:0005575	Cellular Component	GO:0005623	cell	203	Zm00001d000071,Zm00001d000282,Zm00001d000320,Zm00001d000361,Zm00001d001779,Zm00001d002416,Zm00001d002610,Zm00001d002796,Zm00001d002806,Zm00001d003128,Zm00001d003141,Zm00001d003156,Zm00001d003434,Zm00001d003763,Zm00001d003767,Zm00001d004058,Zm00001d005700,Zm00001d005763,Zm00001d006136,Zm00001d006339,Zm00001d006386,Zm00001d006596,Zm00001d006641,Zm00001d007168,Zm00001d007427,Zm00001d007516,Zm00001d0…
GO:0005575	Cellular Component	GO:0044464	cell part	203	Zm00001d000071,Zm00001d000282,Zm00001d000320,Zm00001d000361,Zm00001d001779,Zm00001d002416,Zm00001d002610,Zm00001d002796,Zm00001d002806,Zm00001d003128,Zm00001d003141,Zm00001d003156,Zm00001d003434,Zm00001d003763,Zm00001d003767,Zm00001d004058,Zm00001d005700,Zm00001d005763,Zm00001d006136,Zm00001d006339,Zm00001d006386,Zm00001d006596,Zm00001d006641,Zm00001d007168,Zm00001d007427,Zm00001d007516,Zm00001d0…
GO:0005575	Cellular Component	GO:0043226	organelle	153	Zm00001d000071,Zm00001d000282,Zm00001d000361,Zm00001d002416,Zm00001d002610,Zm00001d002806,Zm00001d003128,Zm00001d003141,Zm00001d003763,Zm00001d003767,Zm00001d004058,Zm00001d005700,Zm00001d006136,Zm00001d006339,Zm00001d006386,Zm00001d006641,Zm00001d007168,Zm00001d007427,Zm00001d007516,Zm00001d008223,Zm00001d008514,Zm00001d008599,Zm00001d008817,Zm00001d008872,Zm00001d009276,Zm00001d009356,Zm00001d0…
GO:0008150	Biological Process	GO:0009987	cellular process	151	Zm00001d000361,Zm00001d001779,Zm00001d002035,Zm00001d002806,Zm00001d003128,Zm00001d003156,Zm00001d003763,Zm00001d003767,Zm00001d004075,Zm00001d004689,Zm00001d005763,Zm00001d006136,Zm00001d006339,Zm00001d006641,Zm00001d007168,Zm00001d007427,Zm00001d007516,Zm00001d008223,Zm00001d008514,Zm00001d008817,Zm00001d008872,Zm00001d009276,Zm00001d009373,Zm00001d009454,Zm00001d009929,Zm00001d010587,Zm00001d0…
GO:0008150	Biological Process	GO:0008152	metabolic process	131	Zm00001d000361,Zm00001d002035,Zm00001d002610,Zm00001d002806,Zm00001d003128,Zm00001d003156,Zm00001d003434,Zm00001d003767,Zm00001d004075,Zm00001d004689,Zm00001d005719,Zm00001d005822,Zm00001d006641,Zm00001d007168,Zm00001d007427,Zm00001d007516,Zm00001d007687,Zm00001d008223,Zm00001d008514,Zm00001d008817,Zm00001d008872,Zm00001d009373,Zm00001d009454,Zm00001d009929,Zm00001d010587,Zm00001d010667,Zm00001d0…
GO:0008150	Biological Process	GO:0044699	single-organism process	120	Zm00001d000071,Zm00001d000361,Zm00001d001779,Zm00001d002610,Zm00001d002806,Zm00001d003156,Zm00001d003434,Zm00001d003763,Zm00001d003767,Zm00001d005822,Zm00001d006136,Zm00001d006285,Zm00001d006339,Zm00001d006386,Zm00001d007427,Zm00001d007687,Zm00001d008223,Zm00001d008514,Zm00001d008601,Zm00001d008817,Zm00001d008872,Zm00001d009276,Zm00001d009373,Zm00001d009454,Zm00001d011154,Zm00001d011297,Zm00001d0…
GO:0003674	Molecular Function	GO:0003824	catalytic activity	117	Zm00001d000361,Zm00001d001779,Zm00001d002035,Zm00001d002610,Zm00001d003156,Zm00001d003434,Zm00001d003763,Zm00001d004075,Zm00001d004689,Zm00001d005700,Zm00001d005719,Zm00001d005822,Zm00001d006136,Zm00001d006339,Zm00001d006596,Zm00001d006641,Zm00001d007687,Zm00001d008514,Zm00001d009373,Zm00001d009454,Zm00001d009929,Zm00001d010587,Zm00001d011154,Zm00001d011297,Zm00001d011513,Zm00001d011826,Zm00001d0…
GO:0003674	Molecular Function	GO:0005488	binding	109	Zm00001d000361,Zm00001d001779,Zm00001d002035,Zm00001d002416,Zm00001d002610,Zm00001d003128,Zm00001d003434,Zm00001d003763,Zm00001d003767,Zm00001d004075,Zm00001d006136,Zm00001d006339,Zm00001d006596,Zm00001d006641,Zm00001d008223,Zm00001d008817,Zm00001d008872,Zm00001d009373,Zm00001d009454,Zm00001d010667,Zm00001d010742,Zm00001d011297,Zm00001d011403,Zm00001d011826,Zm00001d011955,Zm00001d013491,Zm00001d0…
GO:0005575	Cellular Component	GO:0016020	membrane	77	Zm00001d000071,Zm00001d000320,Zm00001d001779,Zm00001d002610,Zm00001d002870,Zm00001d003767,Zm00001d005700,Zm00001d005822,Zm00001d006136,Zm00001d006386,Zm00001d006641,Zm00001d007168,Zm00001d007427,Zm00001d009276,Zm00001d009454,Zm00001d009929,Zm00001d010209,Zm00001d010314,Zm00001d011002,Zm00001d011826,Zm00001d013491,Zm00001d015032,Zm00001d015742,Zm00001d016021,Zm00001d017199,Zm00001d017597,Zm00001d0…
GO:0008150	Biological Process	GO:0065007	biological regulation	63	Zm00001d000361,Zm00001d002806,Zm00001d003128,Zm00001d006136,Zm00001d006285,Zm00001d006641,Zm00001d007168,Zm00001d007427,Zm00001d008817,Zm00001d008872,Zm00001d010209,Zm00001d010667,Zm00001d011297,Zm00001d011403,Zm00001d011955,Zm00001d014376,Zm00001d014507,Zm00001d014723,Zm00001d015032,Zm00001d016021,Zm00001d016294,Zm00001d016648,Zm00001d017199,Zm00001d017366,Zm00001d018233,Zm00001d018438,Zm00001d0…
GO:0008150	Biological Process	GO:0050789	regulation of biological process	55	Zm00001d000361,Zm00001d002806,Zm00001d003128,Zm00001d006136,Zm00001d006285,Zm00001d006641,Zm00001d007168,Zm00001d007427,Zm00001d008817,Zm00001d008872,Zm00001d010667,Zm00001d011297,Zm00001d011403,Zm00001d014376,Zm00001d014507,Zm00001d014723,Zm00001d015032,Zm00001d016021,Zm00001d016294,Zm00001d016648,Zm00001d017199,Zm00001d017366,Zm00001d018438,Zm00001d018827,Zm00001d019177,Zm00001d019230,Zm00001d0…
GO:0008150	Biological Process	GO:0050896	response to stimulus	53	Zm00001d000361,Zm00001d002806,Zm00001d003763,Zm00001d006136,Zm00001d006386,Zm00001d007427,Zm00001d008872,Zm00001d009373,Zm00001d010667,Zm00001d014507,Zm00001d014601,Zm00001d015032,Zm00001d015491,Zm00001d016021,Zm00001d016294,Zm00001d016648,Zm00001d017199,Zm00001d017366,Zm00001d017930,Zm00001d019177,Zm00001d019230,Zm00001d020606,Zm00001d021026,Zm00001d021334,Zm00001d021367,Zm00001d021770,Zm00001d0…
GO:0005575	Cellular Component	GO:0044422	organelle part	50	Zm00001d000071,Zm00001d000361,Zm00001d003767,Zm00001d005700,Zm00001d006339,Zm00001d006386,Zm00001d006641,Zm00001d007427,Zm00001d007516,Zm00001d008223,Zm00001d008599,Zm00001d009356,Zm00001d009929,Zm00001d011826,Zm00001d014401,Zm00001d015481,Zm00001d017199,Zm00001d017597,Zm00001d017947,Zm00001d018404,Zm00001d019177,Zm00001d019825,Zm00001d021026,Zm00001d021770,Zm00001d023427,Zm00001d024372,Zm00001d0…
GO:0005575	Cellular Component	GO:0044425	membrane part	47	Zm00001d000071,Zm00001d000320,Zm00001d001779,Zm00001d002610,Zm00001d002870,Zm00001d003767,Zm00001d006386,Zm00001d006641,Zm00001d009929,Zm00001d010209,Zm00001d011002,Zm00001d011826,Zm00001d016021,Zm00001d017199,Zm00001d017597,Zm00001d018233,Zm00001d019825,Zm00001d019915,Zm00001d021026,Zm00001d021770,Zm00001d023936,Zm00001d024520,Zm00001d025221,Zm00001d025610,Zm00001d025672,Zm00001d025788,Zm00001d0…
GO:0008150	Biological Process	GO:0032502	developmental process	36	Zm00001d000361,Zm00001d002806,Zm00001d003763,Zm00001d006285,Zm00001d008601,Zm00001d008817,Zm00001d009276,Zm00001d011403,Zm00001d013491,Zm00001d014507,Zm00001d014723,Zm00001d015742,Zm00001d016021,Zm00001d017199,Zm00001d017947,Zm00001d019230,Zm00001d020923,Zm00001d021367,Zm00001d021770,Zm00001d022317,Zm00001d022320,Zm00001d022517,Zm00001d030750,Zm00001d032104,Zm00001d038722,Zm00001d041144,Zm00001d0…
GO:0008150	Biological Process	GO:0032501	multicellular organismal process	33	Zm00001d000361,Zm00001d002806,Zm00001d003763,Zm00001d006285,Zm00001d008601,Zm00001d008817,Zm00001d009276,Zm00001d011403,Zm00001d013491,Zm00001d014507,Zm00001d014723,Zm00001d015742,Zm00001d016021,Zm00001d017199,Zm00001d019230,Zm00001d020923,Zm00001d021367,Zm00001d021770,Zm00001d022317,Zm00001d022320,Zm00001d022517,Zm00001d030750,Zm00001d038722,Zm00001d041144,Zm00001d041417,Zm00001d041960,Zm00001d0…
GO:0008150	Biological Process	GO:0071840	cellular component organization or biogenesis	32	Zm00001d000361,Zm00001d001779,Zm00001d003156,Zm00001d007427,Zm00001d008223,Zm00001d008817,Zm00001d009276,Zm00001d011297,Zm00001d011826,Zm00001d013491,Zm00001d014376,Zm00001d014614,Zm00001d015032,Zm00001d017947,Zm00001d018438,Zm00001d019177,Zm00001d020923,Zm00001d021451,Zm00001d022317,Zm00001d022320,Zm00001d024655,Zm00001d024683,Zm00001d025382,Zm00001d025788,Zm00001d032104,Zm00001d034551,Zm00001d0…
GO:0005575	Cellular Component	GO:0032991	macromolecular complex	32	Zm00001d000361,Zm00001d003156,Zm00001d003767,Zm00001d006339,Zm00001d006386,Zm00001d006641,Zm00001d007516,Zm00001d008223,Zm00001d008599,Zm00001d009356,Zm00001d009454,Zm00001d011826,Zm00001d015481,Zm00001d017947,Zm00001d019825,Zm00001d023451,Zm00001d024655,Zm00001d024683,Zm00001d025382,Zm00001d025788,Zm00001d026392,Zm00001d028871,Zm00001d032616,Zm00001d036535,Zm00001d036987,Zm00001d037457,Zm00001d0…
GO:0008150	Biological Process	GO:0051179	localization	25	Zm00001d000071,Zm00001d006285,Zm00001d006386,Zm00001d007427,Zm00001d008223,Zm00001d010314,Zm00001d011955,Zm00001d015746,Zm00001d017199,Zm00001d017597,Zm00001d018438,Zm00001d019825,Zm00001d021770,Zm00001d025788,Zm00001d028871,Zm00001d029769,Zm00001d033527,Zm00001d035214,Zm00001d038913,Zm00001d042636,Zm00001d042684,Zm00001d045667,Zm00001d051504,Zm00001d051611,Zm00001d053260
GO:0003674	Molecular Function	GO:0001071	nucleic acid binding transcription factor activity	25	Zm00001d000361,Zm00001d003128,Zm00001d008817,Zm00001d008872,Zm00001d010667,Zm00001d011297,Zm00001d011403,Zm00001d014507,Zm00001d014723,Zm00001d014917,Zm00001d017366,Zm00001d019230,Zm00001d020923,Zm00001d022517,Zm00001d023927,Zm00001d026108,Zm00001d026181,Zm00001d033719,Zm00001d041818,Zm00001d041960,Zm00001d043204,Zm00001d046888,Zm00001d047922,Zm00001d049529,Zm00001d051140
GO:0008150	Biological Process	GO:0023052	signaling	23	Zm00001d000361,Zm00001d006136,Zm00001d008872,Zm00001d014507,Zm00001d015032,Zm00001d016021,Zm00001d016294,Zm00001d017366,Zm00001d019230,Zm00001d023427,Zm00001d025221,Zm00001d029769,Zm00001d032104,Zm00001d038436,Zm00001d039634,Zm00001d041051,Zm00001d042381,Zm00001d043204,Zm00001d043247,Zm00001d043804,Zm00001d044827,Zm00001d046888,Zm00001d049469
GO:0005575	Cellular Component	GO:0005576	extracellular region	20	Zm00001d002035,Zm00001d004075,Zm00001d009373,Zm00001d012474,Zm00001d014601,Zm00001d014614,Zm00001d017199,Zm00001d018404,Zm00001d019177,Zm00001d023918,Zm00001d028889,Zm00001d032947,Zm00001d035428,Zm00001d038722,Zm00001d038913,Zm00001d042381,Zm00001d042401,Zm00001d048014,Zm00001d048593,Zm00001d048644
GO:0003674	Molecular Function	GO:0005215	transporter activity	19	Zm00001d000071,Zm00001d007427,Zm00001d010209,Zm00001d010314,Zm00001d011002,Zm00001d017199,Zm00001d018233,Zm00001d020674,Zm00001d021770,Zm00001d024465,Zm00001d025788,Zm00001d033527,Zm00001d035214,Zm00001d039606,Zm00001d042636,Zm00001d042684,Zm00001d044443,Zm00001d045667,Zm00001d051504
GO:0008150	Biological Process	GO:0022414	reproductive process	18	Zm00001d000361,Zm00001d007427,Zm00001d008601,Zm00001d011403,Zm00001d013491,Zm00001d014507,Zm00001d014723,Zm00001d017199,Zm00001d019230,Zm00001d020923,Zm00001d022317,Zm00001d022320,Zm00001d041417,Zm00001d041960,Zm00001d046888,Zm00001d049529,Zm00001d051465,Zm00001d053895
GO:0008150	Biological Process	GO:0000003	reproduction	18	Zm00001d000361,Zm00001d007427,Zm00001d008601,Zm00001d011403,Zm00001d013491,Zm00001d014507,Zm00001d014723,Zm00001d017199,Zm00001d019230,Zm00001d020923,Zm00001d022317,Zm00001d022320,Zm00001d041417,Zm00001d041960,Zm00001d046888,Zm00001d049529,Zm00001d051465,Zm00001d053895
GO:0008150	Biological Process	GO:0048518	positive regulation of biological process	12	Zm00001d000361,Zm00001d006641,Zm00001d008817,Zm00001d011297,Zm00001d014723,Zm00001d017199,Zm00001d017366,Zm00001d018438,Zm00001d019177,Zm00001d023427,Zm00001d042381,Zm00001d051465
GO:0008150	Biological Process	GO:0051704	multi-organism process	12	Zm00001d000361,Zm00001d006136,Zm00001d019230,Zm00001d020923,Zm00001d021026,Zm00001d021367,Zm00001d022317,Zm00001d022320,Zm00001d032363,Zm00001d033624,Zm00001d048014,Zm00001d048593
GO:0003674	Molecular Function	GO:0005198	structural molecule activity	11	Zm00001d007516,Zm00001d009276,Zm00001d013334,Zm00001d015481,Zm00001d015746,Zm00001d016206,Zm00001d024655,Zm00001d024683,Zm00001d032616,Zm00001d037457,Zm00001d038722
GO:0008150	Biological Process	GO:0040007	growth	10	Zm00001d000361,Zm00001d006285,Zm00001d009276,Zm00001d014507,Zm00001d020923,Zm00001d022317,Zm00001d022320,Zm00001d032104,Zm00001d038722,Zm00001d049529
GO:0003674	Molecular Function	GO:0098772	molecular function regulator	10	Zm00001d009356,Zm00001d012432,Zm00001d016294,Zm00001d018438,Zm00001d029769,Zm00001d030363,Zm00001d032363,Zm00001d038436,Zm00001d048593,Zm00001d049469
GO:0005575	Cellular Component	GO:0055044	symplast	8	Zm00001d009276,Zm00001d013491,Zm00001d017199,Zm00001d023918,Zm00001d025221,Zm00001d032408,Zm00001d038722,Zm00001d043804
GO:0005575	Cellular Component	GO:0030054	cell junction	8	Zm00001d009276,Zm00001d013491,Zm00001d017199,Zm00001d023918,Zm00001d025221,Zm00001d032408,Zm00001d038722,Zm00001d043804
GO:0005575	Cellular Component	GO:0031974	membrane-enclosed lumen	8	Zm00001d000361,Zm00001d007427,Zm00001d008223,Zm00001d026181,Zm00001d041144,Zm00001d041417,Zm00001d041513,Zm00001d048142
GO:0008150	Biological Process	GO:0048519	negative regulation of biological process	7	Zm00001d000361,Zm00001d007168,Zm00001d010667,Zm00001d014376,Zm00001d036535,Zm00001d043247,Zm00001d046888
GO:0003674	Molecular Function	GO:0016209	antioxidant activity	4	Zm00001d005700,Zm00001d009373,Zm00001d014601,Zm00001d034551
GO:0003674	Molecular Function	GO:0009055	electron carrier activity	3	Zm00001d018827,Zm00001d025657,Zm00001d043571
GO:0003674	Molecular Function	GO:0000988	transcription factor activity, protein binding	3	Zm00001d000361,Zm00001d011297,Zm00001d041818
GO:0003674	Molecular Function	GO:0045735	nutrient reservoir activity	2	Zm00001d017199,Zm00001d035597
GO:0008150	Biological Process	GO:0048511	rhythmic process	1	Zm00001d041960
GO:0003674	Molecular Function	GO:0031386	protein tag	1	Zm00001d032616
GO:0003674	Molecular Function	GO:0004871	signal transducer activity	1	Zm00001d038722
GO:0005575	Cellular Component	GO:0044421	extracellular region part	1	Zm00001d023918
